# Supplementary material for: Genome-wide identification of Brassicaceae histone modification genes and their responses to abiotic stresses in allotetraploid rapeseed
Source: BMC Plant Biol. 2023 May 11;23:248. doi: 10.1186/s12870-023-04256-1 (PMC10173674; doi:10.1186/s12870-023-04256-1)
Supplement: Supplementary file 7 — Supplementary Material 7 [file 12870_2023_4256_MOESM7_ESM.xlsx]

## Sheet: Table S1
Supplemental Table 1. List of histone modification gene families in Arabidopsis thaliana (A. thaliana), Brassica napus (B. napus), Brassica oleracea (B. oleracea), Brassica rapa (B. rapa), Capsella rubella (C. rubella), Camelina sativa (C. sativa), Brassica nigra (B. nigra), Brassica juncea (B. juncea) and Brassica carinata (B. carinata)
Transcript ID	Gene Name
SDG gene family
AT2G23380.1	AtSDG1
AT4G15180.1	AtSDG2
AT2G33290.1	AtSDG3
AT4G30860.1	AtSDG4
AT1G02580.1	AtSDG5
AT2G23740.1	AtSDG6
AT2G44150.1	AtSDG7
AT1G77300.1	AtSDG8
AT2G35160.1	AtSDG9
AT4G02020.1	AtSDG10
AT2G05900.1	AtSDG11
AT1G04050.1	AtSDG13
AT3G61740.1	AtSDG14
AT5G09790.1	AtSDG15
AT4G27910.1	AtSDG16
AT1G17770.1	AtSDG17
AT5G43990.1	AtSDG18
AT1G73100.1	AtSDG19
AT3G03750.1	AtSDG20
AT2G24740.1	AtSDG21
AT4G13460.1	AtSDG22
AT2G22740.1	AtSDG23
AT3G59960.1	AtSDG24
AT5G42400.1	AtSDG25
AT1G76710.1	AtSDG26
AT2G31650.1	AtSDG27
AT5G53430.1	AtSDG29
AT1G05830.1	AtSDG30
AT3G04380.1	AtSDG31
AT5G04940.1	AtSDG32
AT5G13960.1	AtSDG33
AT5G24330.1	AtSDG34
AT1G26760.1	AtSDG35
AT3G21820.1	AtSDG36
AT2G17900.1	AtSDG37
AT5G06620.1	AtSDG38
AT2G19640.1	AtSDG39
AT5G17240.1	AtSDG40
AT1G43245.1	AtSDG41
AT1G01920.1	AtSDG42
AT1G14030.1	AtSDG43
BjuA006192	BjSDG1
BjuA040911	BjSDG2
BjuA040960	BjSDG3
BjuA041052	BjSDG4
BjuA041361	BjSDG5
BjuA045462	BjSDG6
BjuA033130	BjSDG7
BjuA008984	BjSDG8
BjuA041716	BjSDG9
BjuA009276	BjSDG10
BjuA010685	BjSDG11
BjuA011540	BjSDG12
BjuA015961	BjSDG13
BjuA016090	BjSDG14
BjuA016107	BjSDG15
BjuA016857	BjSDG16
BjuA017198	BjSDG17
BjuA018369	BjSDG18
BjuA018511	BjSDG19
BjuA019429	BjSDG20
BjuA022162	BjSDG21
BjuA023581	BjSDG22
BjuA025372	BjSDG23
BjuA043332	BjSDG24
BjuA043440	BjSDG25
BjuA029378	BjSDG26
BjuA027676	BjSDG27
BjuA006889	BjSDG28
BjuA020040	BjSDG29
BjuA031405	BjSDG30
BjuA013291	BjSDG31
BjuA033659	BjSDG32
BjuA035028	BjSDG33
BjuA035029	BjSDG34
BjuA047122	BjSDG35
BjuA035207	BjSDG36
BjuA035675	BjSDG37
BjuA035753	BjSDG38
BjuA035806	BjSDG39
BjuA036163	BjSDG40
BjuA037254	BjSDG41
BjuA018187	BjSDG42
BjuA045030	BjSDG43
BjuA037694	BjSDG44
BjuA044641	BjSDG45
BjuA039971	BjSDG46
BjuA039972	BjSDG47
BjuB026656	BjSDG48
BjuB003483	BjSDG49
BjuB001874	BjSDG50
BjuB024273	BjSDG51
BjuB042416	BjSDG52
BjuB048262	BjSDG53
BjuB036218	BjSDG54
BjuB048601	BjSDG55
BjuB048603	BjSDG56
BjuB036852	BjSDG57
BjuB038076	BjSDG58
BjuB031975	BjSDG59
BjuB030866	BjSDG60
BjuB043867	BjSDG61
BjuB030979	BjSDG62
BjuB047359	BjSDG63
BjuB030584	BjSDG64
BjuB044084	BjSDG65
BjuB029980	BjSDG66
BjuB004459	BjSDG67
BjuB042954	BjSDG68
BjuB028125	BjSDG69
BjuB029229	BjSDG70
BjuB012312	BjSDG71
BjuB013192	BjSDG72
BjuB012484	BjSDG73
BjuB012691	BjSDG74
BjuB012731	BjSDG75
BjuB011158	BjSDG76
BjuB046460	BjSDG77
BjuB020332	BjSDG78
BjuB022303	BjSDG79
BjuB006508	BjSDG80
BjuB039894	BjSDG81
BjuB008062	BjSDG82
BjuB039272	BjSDG83
BjuB014805	BjSDG84
BjuB046039	BjSDG85
BjuB038750	BjSDG86
BjuB038754	BjSDG87
BjuB046196	BjSDG88
BjuO000996	BjSDG89
BjuO006020	BjSDG90
BjuO006733	BjSDG91
BjuO009581	BjSDG92
BjuO012862	BjSDG93
BjuO013116	BjSDG94
BjuO013563	BjSDG95
BjuO010170	BjSDG96
BjuO010276	BjSDG97
BniB01g010890.2N.1	BnSDG1
BniB01g012690.2N.1	BnSDG2
BniB01g019940.2N.1	BnSDG3
BniB01g021210.2N.1	BnSDG4
BniB01g041200.2N.1	BnSDG5
BniB01g059140.2N.1	BnSDG6
BniB02g000250.2N.1	BnSDG7
BniB02g000800.2N.1	BnSDG8
BniB02g002530.2N.1	BnSDG9
BniB02g008930.2N.1	BnSDG10
BniB02g020970.2N.1	BnSDG11
BniB02g031770.2N.1	BnSDG12
BniB02g052050.2N.1	BnSDG13
BniB02g055650.2N.1	BnSDG14
BniB02g061290.2N.1	BnSDG15
BniB02g077240.2N.1	BnSDG16
BniB03g022780.2N.1	BnSDG17
BniB03g035930.2N.1	BnSDG18
BniB03g038040.2N.1	BnSDG19
BniB03g039210.2N.1	BnSDG20
BniB03g045090.2N.1	BnSDG21
BniB03g045150.2N.1	BnSDG22
BniB03g051410.2N.1	BnSDG23
BniB03g055800.2N.1	BnSDG24
BniB03g056440.2N.1	BnSDG25
BniB03g059090.2N.1	BnSDG26
BniB03g066270.2N.1	BnSDG27
BniB03g067750.2N.1	BnSDG28
BniB04g003460.2N.1	BnSDG29
BniB04g012820.2N.1	BnSDG30
BniB04g018300.2N.1	BnSDG31
BniB04g024870.2N.1	BnSDG32
BniB04g032140.2N.1	BnSDG33
BniB04g032210.2N.1	BnSDG34
BniB04g032260.2N.1	BnSDG35
BniB04g032280.2N.1	BnSDG36
BniB04g032320.2N.1	BnSDG37
BniB04g041210.2N.1	BnSDG38
BniB04g041280.2N.1	BnSDG39
BniB05g022110.2N.1	BnSDG40
BniB05g025150.2N.1	BnSDG41
BniB05g027130.2N.1	BnSDG42
BniB05g028720.2N.1	BnSDG43
BniB05g029450.2N.1	BnSDG44
BniB05g073550.2N.1	BnSDG45
BniB06g008730.2N.1	BnSDG46
BniB06g022460.2N.1	BnSDG47
BniB06g052810.2N.1	BnSDG48
BniB06g053810.2N.1	BnSDG49
BniB07g058950.2N.1	BnSDG50
BniB08g001930.2N.1	BnSDG51
BniB08g006630.2N.1	BnSDG52
BniB08g028820.2N.1	BnSDG53
BniB08g043480.2N.1	BnSDG54
BniB08g071160.2N.1	BnSDG55
BniS09837g080.2N.1	BnSDG56
BnaA02g00160D	BnaSDG1
BnaA02g03480D	BnaSDG2
BnaA02g22450D	BnaSDG3
BnaA02g37130D	BnaSDG4
BnaA03g01550D	BnaSDG5
BnaA03g04610D	BnaSDG6
BnaA03g14450D	BnaSDG7
BnaA03g20680D	BnaSDG8
BnaA03g28550D	BnaSDG9
BnaA03g48900D	BnaSDG10
BnaA04g13190D	BnaSDG11
BnaA04g13850D	BnaSDG12
BnaA04g18180D	BnaSDG13
BnaA04g19330D	BnaSDG14
BnaA04g22390D	BnaSDG15
BnaA05g03780D	BnaSDG16
BnaA05g08770D	BnaSDG17
BnaA05g10320D	BnaSDG18
BnaA05g17880D	BnaSDG19
BnaA05g32760D	BnaSDG20
BnaA05g33030D	BnaSDG21
BnaA06g11950D	BnaSDG22
BnaA06g11960D	BnaSDG23
BnaA06g11990D	BnaSDG24
BnaA06g26870D	BnaSDG25
BnaA06g36410D	BnaSDG26
BnaA07g01600D	BnaSDG27
BnaA07g02410D	BnaSDG28
BnaA07g17090D	BnaSDG29
BnaA07g18580D	BnaSDG30
BnaA07g19000D	BnaSDG31
BnaA07g22850D	BnaSDG32
BnaA07g30600D	BnaSDG33
BnaA07g33020D	BnaSDG34
BnaA07g33460D	BnaSDG35
BnaA08g30390D	BnaSDG36
BnaA09g09920D	BnaSDG37
BnaA09g28310D	BnaSDG38
BnaA09g28320D	BnaSDG39
BnaA09g29220D	BnaSDG40
BnaA09g34050D	BnaSDG41
BnaA09g35960D	BnaSDG42
BnaA09g35970D	BnaSDG43
BnaA09g38210D	BnaSDG44
BnaA09g41880D	BnaSDG45
BnaA09g45900D	BnaSDG46
BnaA09g50210D	BnaSDG47
BnaA09g51240D	BnaSDG48
BnaA09g52100D	BnaSDG49
BnaA10g10150D	BnaSDG50
BnaA10g22360D	BnaSDG51
BnaA10g25310D	BnaSDG52
BnaC01g39740D	BnaSDG53
BnaC01g42140D	BnaSDG54
BnaC02g00720D	BnaSDG55
BnaC02g01930D	BnaSDG56
BnaC02g02520D	BnaSDG57
BnaC02g07170D	BnaSDG58
BnaC02g30730D	BnaSDG59
BnaC03g01840D	BnaSDG60
BnaC03g06140D	BnaSDG61
BnaC03g24710D	BnaSDG62
BnaC03g33690D	BnaSDG63
BnaC03g63720D	BnaSDG64
BnaC04g03390D	BnaSDG65
BnaC04g10170D	BnaSDG66
BnaC04g11240D	BnaSDG67
BnaC04g35290D	BnaSDG68
BnaC04g42250D	BnaSDG69
BnaC04g43670D	BnaSDG70
BnaC04g56280D	BnaSDG71
BnaC05g01310D	BnaSDG72
BnaC05g20890D	BnaSDG73
BnaC05g47290D	BnaSDG74
BnaC06g17610D	BnaSDG75
BnaC06g18140D	BnaSDG76
BnaC06g23810D	BnaSDG77
BnaC06g28920D	BnaSDG78
BnaC06g37540D	BnaSDG79
BnaC06g38010D	BnaSDG80
BnaC06g43300D	BnaSDG81
BnaC06g43880D	BnaSDG82
BnaC07g02950D	BnaSDG83
BnaC07g17530D	BnaSDG84
BnaC07g30100D	BnaSDG85
BnaC07g41090D	BnaSDG86
BnaC08g24970D	BnaSDG87
BnaC08g27460D	BnaSDG88
BnaC08g30180D	BnaSDG89
BnaC08g34370D	BnaSDG90
BnaC08g39970D	BnaSDG91
BnaC08g43790D	BnaSDG92
BnaC08g44440D	BnaSDG93
BnaC08g46050D	BnaSDG94
BnaC09g16850D	BnaSDG95
BnaC09g46870D	BnaSDG96
BnaC09g46890D	BnaSDG97
BnaC09g50300D	BnaSDG98
BnaAnng01130D	BnaSDG99
BnaAnng01770D	BnaSDG100
BnaAnng14120D	BnaSDG101
BnaAnng21540D	BnaSDG102
BnaAnng22450D	BnaSDG103
BnaCnng01720D	BnaSDG104
BnaCnng08960D	BnaSDG105
BnaCnng26330D	BnaSDG106
BnaCnng33180D	BnaSDG107
BnaCnng42550D	BnaSDG108
BnaCnng44980D	BnaSDG109
BnaCnng48300D	BnaSDG110
BnaCnng73100D	BnaSDG111
BolC01g026330	BoSDG1
BolC01g053640	BoSDG2
BolC02g002130	BoSDG3
BolC02g002680	BoSDG4
BolC02g003840	BoSDG5
BolC02g007970	BoSDG6
BolC02g044090	BoSDG7
BolC03g002130	BoSDG8
BolC03g006730	BoSDG9
BolC03g026850	BoSDG10
BolC03g036930	BoSDG11
BolC03g076840	BoSDG12
BolC04g005390	BoSDG13
BolC04g013820	BoSDG14
BolC04g015770	BoSDG15
BolC04g032780	BoSDG16
BolC04g050140	BoSDG17
BolC04g050970	BoSDG18
BolC04g057770	BoSDG19
BolC04g059170	BoSDG20
BolC05g001250	BoSDG21
BolC05g015310	BoSDG22
BolC05g015320	BoSDG23
BolC05g015330	BoSDG24
BolC05g015360	BoSDG25
BolC05g015370	BoSDG26
BolC05g015410	BoSDG27
BolC05g015420	BoSDG28
BolC05g023240	BoSDG29
BolC05g024310	BoSDG30
BolC05g037440	BoSDG31
BolC05g040820	BoSDG32
BolC05g061090	BoSDG33
BolC05g063890	BoSDG34
BolC06g016280	BoSDG35
BolC06g025310	BoSDG36
BolC06g026660	BoSDG37
BolC06g032540	BoSDG38
BolC06g039040	BoSDG39
BolC06g044530	BoSDG40
BolC06g048160	BoSDG41
BolC06g048570	BoSDG42
BolC07g003500	BoSDG43
BolC07g004760	BoSDG44
BolC07g025710	BoSDG45
BolC07g041850	BoSDG46
BolC07g053560	BoSDG47
BolC08g038030	BoSDG48
BolC08g039100	BoSDG49
BolC08g040440	BoSDG50
BolC08g043240	BoSDG51
BolC08g047720	BoSDG52
BolC08g053580	BoSDG53
BolC08g058510	BoSDG54
BolC08g060090	BoSDG55
BolC08g060130	BoSDG56
BolC08g060810	BoSDG57
BolC09g013910	BoSDG58
BolC09g022770	BoSDG59
BolC09g063020	BoSDG60
BolC09g063030	BoSDG61
BolC09g067000	BoSDG62
BolC09g067010	BoSDG63
Bra040022	BrSDG1
Bra028776	BrSDG2
Bra028726	BrSDG3
Bra028618	BrSDG4
Bra023607	BrSDG5
Bra029401	BrSDG6
Bra005829	BrSDG7
Bra006226	BrSDG8
Bra000343	BrSDG9
Bra001104	BrSDG10
Bra030212	BrSDG11
Bra032148	BrSDG12
Bra021840	BrSDG13
Bra017087	BrSDG14
Bra005362	BrSDG15
Bra005511	BrSDG16
Bra010195	BrSDG17
Bra031313	BrSDG18
Bra031976	BrSDG19
Bra025950	BrSDG20
Bra025949	BrSDG21
Bra009752	BrSDG22
Bra033710	BrSDG23
Bra038821	BrSDG24
Bra002100	BrSDG25
Bra004258	BrSDG26
Bra016018	BrSDG27
Bra015723	BrSDG28
Bra015678	BrSDG29
Bra020935	BrSDG30
Bra040838	BrSDG31
Bra037400	BrSDG32
Bra036713	BrSDG33
Bra027983	BrSDG34
Bra032788	BrSDG35
Bra032787	BrSDG36
Bra032786	BrSDG37
Bra024688	BrSDG38
Bra007048	BrSDG39
Bra007140	BrSDG40
Bra007252	BrSDG41
Bra039210	BrSDG42
Bra026865	BrSDG43
Bra032450	BrSDG44
Bra032592	BrSDG45
Bra032655	BrSDG46
Bra033334	BrSDG47
Bra007496	BrSDG48
Bra009403	BrSDG49
Bra009408	BrSDG50
Bra009409	BrSDG51
Bra036004	BrSDG52
Bra040197	BrSDG53
BcaNung00300	BcSDG88
BcaNung00410	BcSDG89
BcaNung01225	BcSDG86
BcaNung01226	BcSDG87
BcaNung01176	BcSDG85
BcaNung04445	BcSDG84
BcaC09g50202	BcSDG83
BcaC08g45016	BcSDG77
BcaC08g45673	BcSDG78
BcaC08g46205	BcSDG79
BcaC08g47180	BcSDG80
BcaC08g47221	BcSDG81
BcaC08g47620	BcSDG82
BcaC07g39965	BcSDG69
BcaC07g40141	BcSDG70
BcaC07g40401	BcSDG71
BcaC07g40538	BcSDG72
BcaC07g40978	BcSDG73
BcaC07g42107	BcSDG74
BcaC07g42309	BcSDG75
BcaC07g42399	BcSDG76
BcaC06g31665	BcSDG63
BcaC06g32203	BcSDG64
BcaC06g32204	BcSDG65
BcaC06g34606	BcSDG66
BcaC06g36340	BcSDG67
BcaC06g36474	BcSDG68
BcaC05g25695	BcSDG52
BcaC05g26390	BcSDG53
BcaC05g26502	BcSDG54
BcaC05g26700	BcSDG55
BcaC05g27807	BcSDG56
BcaC05g28122	BcSDG57
BcaC05g29909	BcSDG58
BcaC05g29945	BcSDG59
BcaC05g30199	BcSDG60
BcaC05g30227	BcSDG61
BcaC05g30253	BcSDG62
BcaC04g22837	BcSDG50
BcaC04g24108	BcSDG51
BcaC03g13139	BcSDG46
BcaC03g13275	BcSDG47
BcaC03g16622	BcSDG48
BcaC03g18544	BcSDG49
BcaC02g07842	BcSDG41
BcaC02g08548	BcSDG42
BcaC02g08612	BcSDG43
BcaC02g11587	BcSDG44
BcaC02g12334	BcSDG45
BcaC01g00656	BcSDG38
BcaC01g04377	BcSDG39
BcaC01g05184	BcSDG40
BcaB08g34359	BcSDG35
BcaB08g37166	BcSDG36
BcaB08g37181	BcSDG37
BcaB07g30548	BcSDG29
BcaB07g31077	BcSDG30
BcaB07g33997	BcSDG31
BcaB07g33998	BcSDG32
BcaB07g34002	BcSDG33
BcaB07g34030	BcSDG34
BcaB06g26287	BcSDG24
BcaB06g27822	BcSDG25
BcaB06g27931	BcSDG26
BcaB06g28533	BcSDG27
BcaB06g28664	BcSDG28
BcaB05g21529	BcSDG20
BcaB05g21660	BcSDG21
BcaB05g21741	BcSDG22
BcaB05g25036	BcSDG23
BcaB04g19337	BcSDG18
BcaB04g21275	BcSDG19
BcaB03g11658	BcSDG9
BcaB03g13702	BcSDG10
BcaB03g15159	BcSDG11
BcaB03g15160	BcSDG12
BcaB03g15161	BcSDG13
BcaB03g15769	BcSDG14
BcaB03g16099	BcSDG15
BcaB03g16570	BcSDG16
BcaB03g16669	BcSDG17
BcaB02g07436	BcSDG5
BcaB02g07438	BcSDG6
BcaB02g09471	BcSDG7
BcaB02g10541	BcSDG8
BcaB01g02294	BcSDG1
BcaB01g03328	BcSDG2
BcaB01g05324	BcSDG3
BcaB01g05929	BcSDG4
Carubv10000009m	CrSDG52
Carubv10000831m	CrSDG41
Carubv10001176m	CrSDG40
Carubv10001305m	CrSDG43
Carubv10002957m	CrSDG42
Carubv10003306m	CrSDG38
Carubv10003657m	CrSDG39
Carubv10003964m	CrSDG46
Carubv10004051m	CrSDG44
Carubv10004340m	CrSDG47
Carubv10004703m	CrSDG45
Carubv10008150m	CrSDG5
Carubv10008336m	CrSDG12
Carubv10008474m	CrSDG4
Carubv10008476m	CrSDG3
Carubv10008558m	CrSDG11
Carubv10008771m	CrSDG1
Carubv10008819m	CrSDG10
Carubv10008820m	CrSDG9
Carubv10011125m	CrSDG6
Carubv10011407m	CrSDG7
Carubv10011502m	CrSDG8
Carubv10011796m	CrSDG13
Carubv10012183m	CrSDG2
Carubv10013400m	CrSDG23
Carubv10013419m	CrSDG22
Carubv10013517m	CrSDG19
Carubv10013524m	CrSDG20
Carubv10013566m	CrSDG21
Carubv10013607m	CrSDG18
Carubv10013897m	CrSDG24
Carubv10015745m	CrSDG17
Carubv10016636m	CrSDG37
Carubv10017003m	CrSDG35
Carubv10017091m	CrSDG34
Carubv10018948m	CrSDG36
Carubv10019650m	CrSDG16
Carubv10020199m	CrSDG15
Carubv10021489m	CrSDG14
Carubv10022510m	CrSDG28
Carubv10022512m	CrSDG27
Carubv10022547m	CrSDG29
Carubv10022678m	CrSDG25
Carubv10022753m	CrSDG32
Carubv10022788m	CrSDG30
Carubv10022789m	CrSDG31
Carubv10023499m	CrSDG33
Carubv10024520m	CrSDG26
Carubv10027667m	CrSDG48
Carubv10027823m	CrSDG49
Carubv10027889m	CrSDG50
Carubv10028608m	CrSDG51
Csa01g001390.1	CsSDG1
Csa01g003460.1	CsSDG2
Csa01g005110.1	CsSDG3
Csa01g008730.1	CsSDG4
Csa01g025020.2	CsSDG5
Csa01g025020.1	CsSDG6
Csa01g025040.1	CsSDG7
Csa01g025040.2	CsSDG8
Csa01g038160.1	CsSDG9
Csa01g039740.2	CsSDG10
Csa01g039740.1	CsSDG11
Csa01g042030.1	CsSDG12
Csa01g044830.1	CsSDG13
Csa02g005180.1	CsSDG14
Csa02g049740.1	CsSDG15
Csa02g049740.2	CsSDG16
Csa03g001320.1	CsSDG17
Csa03g001320.2	CsSDG18
Csa03g002610.1	CsSDG19
Csa03g002610.2	CsSDG20
Csa03g005240.1	CsSDG21
Csa03g006880.1	CsSDG22
Csa03g017770.1	CsSDG23
Csa03g021590.1	CsSDG24
Csa03g028770.1	CsSDG25
Csa03g030090.1	CsSDG26
Csa03g037670.1	CsSDG27
Csa03g046550.1	CsSDG28
Csa03g050770.1	CsSDG29
Csa03g050830.1	CsSDG30
Csa03g050860.1	CsSDG31
Csa03g055110.1	CsSDG32
Csa04g042980.1	CsSDG33
Csa04g047470.1	CsSDG34
Csa04g061970.1	CsSDG35
Csa05g006140.1	CsSDG36
Csa05g014380.1	CsSDG37
Csa05g020080.1	CsSDG38
Csa05g023160.1	CsSDG39
Csa05g029520.1	CsSDG40
Csa05g091570.1	CsSDG41
Csa05g093910.1	CsSDG42
Csa06g022060.1	CsSDG43
Csa06g029630.1	CsSDG44
Csa06g029630.2	CsSDG45
Csa06g031290.1	CsSDG46
Csa06g037650.1	CsSDG47
Csa06g050460.1	CsSDG48
Csa07g005110.1	CsSDG49
Csa07g006770.1	CsSDG50
Csa07g008190.1	CsSDG51
Csa07g011200.1	CsSDG52
Csa07g048290.2	CsSDG53
Csa07g048290.1	CsSDG54
Csa07g049920.1	CsSDG55
Csa07g052830.1	CsSDG56
Csa07g053420.1	CsSDG57
Csa07g053420.2	CsSDG58
Csa07g053730.1	CsSDG59
Csa08g005980.1	CsSDG60
Csa08g009400.1	CsSDG61
Csa08g018770.1	CsSDG62
Csa08g052480.1	CsSDG63
Csa08g054870.1	CsSDG64
Csa08g057840.1	CsSDG65
Csa08g059500.1	CsSDG66
Csa09g065960.2	CsSDG67
Csa09g065960.1	CsSDG68
Csa09g068920.1	CsSDG69
Csa09g077660.1	CsSDG70
Csa09g081460.1	CsSDG71
Csa09g081460.2	CsSDG72
Csa09g084040.1	CsSDG73
Csa09g087030.1	CsSDG74
Csa09g087660.1	CsSDG75
Csa09g087910.1	CsSDG76
Csa10g014870.2	CsSDG77
Csa10g023050.1	CsSDG78
Csa10g033370.1	CsSDG79
Csa11g012510.1	CsSDG80
Csa11g016070.2	CsSDG81
Csa11g016070.1	CsSDG82
Csa11g026100.1	CsSDG83
Csa11g041600.1	CsSDG84
Csa11g070750.1	CsSDG85
Csa11g073610.2	CsSDG86
Csa11g073610.1	CsSDG87
Csa11g085250.1	CsSDG88
Csa12g016250.1	CsSDG89
Csa12g016270.1	CsSDG90
Csa12g022750.1	CsSDG91
Csa12g039160.1	CsSDG92
Csa12g063090.1	CsSDG93
Csa13g006950.1	CsSDG94
Csa13g008660.1	CsSDG95
Csa13g011470.1	CsSDG96
Csa13g020000.1	CsSDG97
Csa13g028990.2	CsSDG98
Csa13g043360.1	CsSDG99
Csa13g055260.1	CsSDG100
Csa14g001190.2	CsSDG101
Csa14g001190.1	CsSDG102
Csa14g002620.1	CsSDG103
Csa14g007190.1	CsSDG104
Csa14g017000.1	CsSDG105
Csa14g034450.1	CsSDG106
Csa14g043370.1	CsSDG107
Csa14g048730.1	CsSDG108
Csa14g050930.1	CsSDG109
Csa15g003580.1	CsSDG110
Csa15g005280.1	CsSDG111
Csa15g009420.1	CsSDG112
Csa15g032410.1	CsSDG113
Csa15g058580.1	CsSDG114
Csa15g076350.1	CsSDG115
Csa15g079580.1	CsSDG116
Csa16g008010.1	CsSDG117
Csa16g009920.1	CsSDG118
Csa16g012270.1	CsSDG119
Csa16g035820.1	CsSDG120
Csa16g040880.1	CsSDG121
Csa16g041480.1	CsSDG122
Csa16g044490.1	CsSDG123
Csa16g045120.1	CsSDG124
Csa16g045410.1	CsSDG125
Csa17g002410.2	CsSDG126
Csa17g002410.1	CsSDG127
Csa17g007160.1	CsSDG128
Csa17g009230.1	CsSDG129
Csa17g019410.1	CsSDG130
Csa17g035520.1	CsSDG131
Csa17g055760.1	CsSDG132
Csa17g069390.1	CsSDG133
Csa17g071590.1	CsSDG134
Csa18g009820.1	CsSDG135
Csa18g012570.1	CsSDG136
Csa18g016260.1	CsSDG137
Csa18g024450.1	CsSDG138
Csa19g005900.1	CsSDG139
Csa19g006570.2	CsSDG140
Csa19g006570.1	CsSDG141
Csa19g011450.1	CsSDG142
Csa19g031030.2	CsSDG143
Csa19g031030.1	CsSDG144
Csa19g040650.1	CsSDG145
Csa19g049220.1	CsSDG146
Csa19g054870.1	CsSDG147
Csa19g058580.1	CsSDG148
Csa20g006210.1	CsSDG149
Csa20g006210.2	CsSDG150
Csa20g008950.1	CsSDG151
Csa20g012970.1	CsSDG152
Csa20g020420.1	CsSDG153
Csa20g025310.1	CsSDG154
Csa20g040740.1	CsSDG155
Csa20g063140.1	CsSDG156
Csa20g069010.1	CsSDG157
Csa00441s200.1	CsSDG158
Csa29650s010.1	CsSDG159
HAG gene family
AT3G54610.1	AtHAG1
AT5G56740.1	AtHAG2
AT5G50320.1	AtHAG3
BjuA009583	BjHAG1
BjuA011152	BjHAG2
BjuA016618	BjHAG3
BjuB047710	BjHAG4
BjuB023152	BjHAG5
BjuB017123	BjHAG6
BjuB046237	BjHAG7
BniB02g035740.2N.1	BnHAG1
BniB06g065300.2N.1	BnHAG2
BniB08g014340.2N.1	BnHAG3
BniB08g034080.2N.1	BnHAG4
BniB08g068850.2N.1	BnHAG5
BnaA01g35290D	BnaHAG1
BnaA03g10630D	BnaHAG2
BnaA03g23430D	BnaHAG3
BnaA04g27720D	BnaHAG4
BnaA10g10870D	BnaHAG5
BnaC03g13320D	BnaHAG6
BnaC03g27760D	BnaHAG7
BnaCnng29260D	BnaHAG8
BolC03g014240	BoHAG1
BolC03g030540	BoHAG2
BolC04g037600	BoHAG3
BolC04g037650	BoHAG4
BolC09g045110	BoHAG5
Bra000619	BrHAG1
Bra002795	BrHAG4
Bra014800	BrHAG2
Bra014803	BrHAG3
BcaC02g09052	BcHAG8
BcaC02g09057	BcHAG9
BcaC01g04814	BcHAG6
BcaC01g06444	BcHAG7
BcaB08g36064	BcHAG5
BcaB02g08448	BcHAG4
BcaB01g00175	BcHAG1
BcaB01g02900	BcHAG2
BcaB01g04417	BcHAG3
Carubv10016868m.g	CrHAG1
Carubv10026166m.g	CrHAG2
Carubv10026352m.g	CrHAG3
Csa02g037810.1	CsHAG1
Csa02g037850.1	CsHAG3
Csa02g037850.2	CsHAG2
Csa02g060030.1	CsHAG4
Csa04g040700.1	CsHAG5
Csa06g029070.1	CsHAG6
Csa11g081750.1	CsHAG7
Csa11g090180.1	CsHAG8
Csa18g020980.1	CsHAG9
Csa18g029640.1	CsHAG10
HAM gene family
AT5G64610.1	AtHAM1
AT5G09740.1	AtHAM2
BjuA032659	BjHAM1
BjuA044638	BjHAM2
BjuB036220	BjHAM3
BjuB007695	BjHAM4
BniB02g052100.2N.1	BnHAM1
BniB07g042900.2N.1	BnHAM2
BnaA09g06920D	BnaHAM1
BnaC09g46960D	BnaHAM4
BnaC09g06420D	BnaHAM3
BnaA10g22400D	BnaHAM2
BolC09g009240	BoHAM1
BolC09g063080	BoHAM2
Bra009399	BrHAM2
Bra037784	BrHAM1
BcaC04g23307	BcHAM5
BcaC01g02690	BcHAM4
BcaB08g37162	BcHAM2
BcaB08g37191	BcHAM3
BcaB04g19978	BcHAM1
Carubv10026402m	CrHAM1
Csa02g074180.1	CsHAM1
Csa02g074180.2	CsHAM2
Csa08g054930.1	CsHAM3
Csa11g101730.1	CsHAM4
Csa13g011400.1	CsHAM5
Csa18g038250.1	CsHAM6
Csa20g012910.1	CsHAM7
HAC gene family
AT1G79000.1	AtHAC1
AT1G67220.1	AtHAC2
AT1G55970.1	AtHAC4
AT3G12980.1	AtHAC5
AT1G16710.1	AtHAC12
BjuA045267	BjHAC1
BjuA007665	BjHAC2
BjuA012395	BjHAC3
BjuA027784	BjHAC4
BjuB021813	BjHAC5
BjuB023323	BjHAC6
BjuB006985	BjHAC7
BjuB008864	BjHAC8
BjuO007485	BjHAC9
BniB03g006720.2N.1	BnHAC1
BniB05g074740.2N.1	BnHAC2
BniB06g025500.2N.1	BnHAC3
BniB06g067450.2N.1	BnHAC4
BniB07g026670.2N.1	BnHAC5
BniB07g055960.2N.1	BnHAC6
BnaA01g30150D	BnaHAC1
BnaA03g32560D	BnaHAC2
BnaA07g34570D	BnaHAC3
BnaA08g23530D	BnaHAC4
BnaA09g56200D	BnaHAC5
BnaC01g38120D	BnaHAC6
BnaC03g73710D	BnaHAC7
BnaC06g39410D	BnaHAC8
BnaC08g17010D	BnaHAC9
BnaC08g38240D	BnaHAC10
BolC01g049920	BoHAC1
BolC02g034950	BoHAC2
BolC03g042210	BoHAC3
BolC06g049930	BoHAC4
BolC08g025980	BoHAC5
BolC08g051840	BoHAC6
Bra001481	BrHAC2
Bra008389	BrHAC1
Bra016634	BrHAC4
Bra026708	BrHAC5
Bra035082	BrHAC3
Bra039359	BrHAC6
BcaC09g48285	BcHAC9
BcaC08g47464	BcHAC8
BcaC07g38809	BcHAC6
BcaC07g41460	BcHAC7
BcaC03g15858	BcHAC5
BcaB05g25166	BcHAC4
BcaB04g21025	BcHAC3
BcaB03g13036	BcHAC2
BcaB02g10789	BcHAC1
Carubv10012304m	CrHAC2
Carubv10008082m	CrHAC1
Carubv10015198m	CrHAC4
Carubv10021700m	CrHAC3
Csa01g014160.1	CsHAC1
Csa03g020440.1	CsHAC2
Csa03g062640.1	CsHAC3
Csa09g093220.1	CsHAC4
Csa14g020790.1	CsHAC5
Csa14g067890.1	CsHAC6
Csa15g016970.1	CsHAC7
Csa16g048590.1	CsHAC8
Csa17g022280.1	CsHAC9
Csa19g017220.1	CsHAC10
HAF gene family
AT1G32750.1	AtHAF1
AT3G19040.1	AtHAF2
BjuO001426	BjHAF1
BjuO005075	BjHAF2
BniB07g016900.2N.1	BnHAF1
BniB07g051470.2N.1	BnHAF2
BnaA01g26290D	BnaHAF1
BnaA08g06800D	BnaHAF2
BnaC01g33630D	BnaHAF3
BolC01g043740	BoHAF1
BolC08g011420	BoHAF2
Bra035499	BrHAF2
Bra037541	BrHAF1
BcaC09g48870	BcHAF4
BcaC07g37602	BcHAF3
BcaB04g17964	BcHAF1
BcaB04g20722	BcHAF2
Carubv10008072m	CrHAF1
Csa17g053170.1	CSHAF1
HDA gene family
AT5G26040.1	AtHDA2
AT5G61060.1	AtHDA5
AT5G63110.1	AtHDA6
AT5G35600.1	AtHDA7
AT1G08460.1	AtHDA8
AT3G44680.1	AtHDA9
AT3G44660.1	AtHDA10
AT4G33470.1	AtHDA14
AT3G18520.1	AtHDA15
AT3G44490.1	AtHDA17
AT5G61070.1	AtHDA18
AT4G38130.1	AtHDA19
BjuA006294	BjHDA1
BjuA045611	BjHDA2
BjuA012604	BjHDA3
BjuA042242	BjHDA4
BjuA019974	BjHDA5
BjuA022476	BjHDA6
BjuA022477	BjHDA7
BjuA028327	BjHDA8
BjuA022961	BjHDA9
BjuA032518	BjHDA10
BjuA032604	BjHDA11
BjuA019513	BjHDA12
BjuB025474	BjHDA13
BjuB037975	BjHDA14
BjuB027206	BjHDA15
BjuB045288	BjHDA16
BjuB020528	BjHDA17
BjuB015355	BjHDA18
BjuB004321	BjHDA19
BjuB007178	BjHDA20
BjuB039693	BjHDA21
BjuB039630	BjHDA22
BjuB018402	BjHDA23
BjuB018403	BjHDA24
BniB01g046050.2N.1	BnHDA1
BniB02g004200.2N.1	BnHDA2
BniB02g076070.2N.1	BnHDA3
BniB02g078370.2N.1	BnHDA4
BniB05g004610.2N.1	BnHDA5
BniB06g011560.2N.1	BnHDA6
BniB07g029970.2N.1	BnHDA7
BniB07g041060.2N.1	BnHDA8
BniB07g042070.2N.1	BnHDA9
BniB07g051970.2N.1	BnHDA10
BniB07g062040.2N.1	BnHDA11
BniB08g057690.2N.1	BnHDA12
BniB08g061490.2N.1	BnHDA13
BniB08g061500.2N.1	BnHDA14
BnaA01g03460D	BnaHDA1
BnaA01g33500D	BnaHDA2
BnaA03g34800D	BnaHDA3
BnaA03g39940D	BnaHDA4
BnaA05g21640D	BnaHDA5
BnaA06g16730D	BnaHDA6
BnaA06g16760D	BnaHDA7
BnaA06g18770D	BnaHDA8
BnaA06g20690D	BnaHDA9
BnaA06g22530D	BnaHDA10
BnaA06g28030D	BnaHDA11
BnaA09g05590D	BnaHDA12
BnaA09g06460D	BnaHDA13
BnaA09g48880D	BnaHDA14
BnaC01g04730D	BnaHDA15
BnaC01g34110D	BnaHDA16
BnaC01g40000D	BnaHDA17
BnaC02g41970D	BnaHDA18
BnaC03g51150D	BnaHDA19
BnaC03g54980D	BnaHDA20
BnaC03g75230D	BnaHDA21
BnaC05g34670D	BnaHDA22
BnaC07g28890D	BnaHDA23
BnaC07g30990D	BnaHDA24
BnaC08g43160D	BnaHDA25
BnaC09g05150D	BnaHDA26
BnaAnng06710D	BnaHDA27
BnaCnng09360D	BnaHDA28
BnaCnng09390D	BnaHDA29
BnaCnng15690D	BnaHDA30
BnaCnng23800D	BnaHDA31
BolC01g005210	BoHDA1
BolC01g044400	BoHDA2
BolC01g055420	BoHDA3
BolC02g060190	BoHDA4
BolC03g045580	BoHDA5
BolC03g057940	BoHDA6
BolC03g064650	BoHDA7
BolC05g046370	BoHDA8
BolC07g040540	BoHDA9
BolC07g043200	BoHDA10
BolC08g032330	BoHDA11
BolC08g032360	BoHDA12
BolC08g057070	BoHDA13
BolC09g007520	BoHDA14
BolC09g008520	BoHDA15
Bra001708	BrHDA4
Bra009877	BrHDA12
Bra011444	BrHDA1
Bra012984	BrHDA5
Bra018072	BrHDA7
Bra018073	BrHDA8
Bra019424	BrHDA9
Bra019516	BrHDA10
Bra022329	BrHDA6
Bra029339	BrHDA3
Bra031628	BrHDA15
Bra035858	BrHDA14
Bra035942	BrHDA13
Bra038607	BrHDA11
Bra040131	BrHDA2
BcaC09g47788	BcHDA22
BcaC09g48809	BcHDA23
BcaC09g52163	BcHDA24
BcaC07g39310	BcHDA19
BcaC07g39312	BcHDA20
BcaC07g41944	BcHDA21
BcaC06g33180	BcHDA18
BcaC05g28608	BcHDA17
BcaC04g23361	BcHDA15
BcaC04g23464	BcHDA16
BcaC03g18073	BcHDA14
BcaC01g02015	BcHDA10
BcaC01g02325	BcHDA11
BcaC01g02554	BcHDA12
BcaC01g03696	BcHDA13
BcaB07g34221	BcHDA9
BcaB06g25897	BcHDA8
BcaB04g19939	BcHDA5
BcaB04g20773	BcHDA6
BcaB04g21357	BcHDA7
BcaB02g09723	BcHDA4
BcaB01g00829	BcHDA1
BcaB01g00833	BcHDA2
BcaB01g01147	BcHDA3
Carubv10003001m	CrHDA5
Carubv10004644m	CrHDA6
Carubv10004738m	CrHDA7
Carubv10006887m	CrHDA8
Carubv10007995m	CrHDA15
Carubv10009385m	CrHDA1
Carubv10013374m	CrHDA2
Carubv10018697m	CrHDA4
Carubv10019514m	CrHDA3
Carubv10026060m	CrHDA11
Carubv10026082m	CrHDA12
Carubv10026118m	CrHDA9
Carubv10027555m	CrHDA10
Carubv10027582m	CrHDA14
Carubv10028344m	CrHDA13
Csa00621s070.1	CsHDA37
Csa01g021370.1	CsHDA2
Csa01g021370.2	CsHDA1
Csa02g068030.1	CsHDA3
Csa02g068030.2	CsHDA4
Csa02g071510.1	CsHDA5
Csa03g011900.1	CsHDA6
Csa04g024340.1	CsHDA7
Csa04g026260.1	CsHDA8
Csa04g032330.1	CsHDA9
Csa06g017210.1	CsHDA10
Csa06g017230.1	CsHDA11
Csa06g022000.1	CsHDA12
Csa07594s010.1	CsHDA38
Csa08g023760.1	CsHDA13
Csa09g034560.1	CsHDA14
Csa09g048910.1	CsHDA15
Csa09g050170.1	CsHDA16
Csa10g008780.1	CsHDA17
Csa11g001020.1	CsHDA18
Csa11g009650.1	CsHDA19
Csa11g094900.1	CsHDA20
Csa11g094910.1	CsHDA21
Csa11g094920.1	CsHDA22
Csa11g099980.1	CsHDA23
Csa12g011350.1	CsHDA24
Csa13g033970.1	CsHDA25
Csa13g033980.1	CsHDA26
Csa14g002290.1	CsHDA27
Csa14g009920.1	CsHDA28
Csa15g025070.1	CsHDA29
Csa15g025090.1	CsHDA30
Csa17g011900.1	CsHDA31
Csa17g098780.1	CsHDA32
Csa18g034440.1	CsHDA33
Csa18g036630.1	CsHDA34
Csa19068s010.1	CsHDA39
Csa19g025910.1	CsHDA35
Csa20g050370.1	CsHDA36
Csa27179s010.1	CsHDA40
SRT gene family
AT5G55760.1	AtSRT1
AT5G09230.1	AtSRT2
BjuA041029	BjSRT1
BjuA009631	BjSRT2
BjuB012458	BjSRT3
BjuB016026	BjSRT4
BniB05g027490.2N.1	BnSRT1
BniB08g014960.2N.1	BnSRT2
BnaA03g11230D	BnaSRT1
BnaC02g00970D	BnaSRT2
BnaC03g14060D	BnaSRT3
BnaAnng05930D	BnaSRT4
BolC02g003570	BoSRT1
BolC03g014930	BoSRT2
Bra028643	BrSRT1
Bra028961	BrSRT2
BcaC03g13245	BcSRT4
BcaC01g06391	BcSRT3
BcaB05g21563	BcSRT2
BcaB01g04374	BcSRT1
Carubv10001119m	CrSRT1
Carubv10026199m	CrSRT2
Csa02g058440.1	CsSRT1
Csa02g058630.1	CsSRT2
Csa08g055410.1	CsSRT3
Csa11g089030.1	CsSRT4
Csa13g010920.1	CsSRT5
Csa18g028330.1	CsSRT6
Csa20g012400.1	CsSRT8
Csa20g012400.2	CsSRT7
HDT gene family
AT3G44750.1	AtHDT1
AT5G22650.1	AtHDT2
AT5G03740.1	AtHDT3
AT2G27840.1	AtHDT4
BjuA006509	BjHDT1
BjuA006510	BjHDT2
BjuA006511	BjHDT3
BjuA006512	BjHDT4
BjuA009380	BjHDT5
BjuA016320	BjHDT6
BjuB026260	BjHDT7
BjuB013048	BjHDT8
BjuB048705	BjHDT9
BjuB004854	BjHDT10
BjuB015515	BjHDT11
BjuB010271	BjHDT12
BjuO004957	BjHDT13
BniB01g016040.2N.1	BnHDT1
BniB02g040970.2N.1	BnHDT2
BniB02g056800.2N.1	BnHDT3
BniB05g041620.2N.1	BnHDT4
BniB05g041650.2N.1	BnHDT5
BniB05g041680.2N.1	BnHDT6
BniB05g041700.2N.1	BnHDT7
BniB05g041740.2N.1	BnHDT8
BniB08g011240.2N.1	BnHDT9
BniB08g057780.2N.1	BnHDT10
BnaA02g05790D	BnaHDT1
BnaA02g05810D	BnaHDT2
BnaA02g05820D	BnaHDT3
BnaA02g05840D	BnaHDT4
BnaA03g08590D	BnaHDT5
BnaA04g16080D	BnaHDT6
BnaA10g13800D	BnaHDT7
BnaC02g09720D	BnaHDT8
BnaC03g10890D	BnaHDT9
BnaC04g39350D	BnaHDT10
BnaC09g36350D	BnaHDT11
BnaCnng34610D	BnaHDT12
BolC02g011830	BoHDT1
BolC02g011850	BoHDT2
BolC02g011860	BoHDT3
BolC02g011870	BoHDT4
BolC02g011880	BoHDT5
BolC03g011520	BoHDT6
BolC04g054510	BoHDT7
BolC09g050410	BoHDT8
Bra002425	BrHDT1
Bra006629	BrHDT6
Bra019172	BrHDT7
Bra020204	BrHDT2
Bra020206	BrHDT3
Bra020207	BrHDT4
Bra020209	BrHDT5
Bra025447	BrHDT8
Bra034373	BrHDT9
BcaC09g49651	BcHDT16
BcaC06g32081	BcHDT15
BcaC03g13902	BcHDT12
BcaC03g13905	BcHDT13
BcaC03g13906	BcHDT14
BcaC02g08226	BcHDT11
BcaC01g06576	BcHDT10
BcaB08g36411	BcHDT9
BcaB06g28173	BcHDT8
BcaB05g22708	BcHDT5
BcaB05g22711	BcHDT6
BcaB05g22713	BcHDT7
BcaB01g01141	BcHDT1
BcaB01g04702	BcHDT2
BcaB01g04703	BcHDT3
BcaB01g04704	BcHDT4
Carubv10001577m	CrHDT3
Carubv10001613m	CrHDT
Carubv10001840m	CrHDT4
Carubv10008001m	CrHDT5
Carubv10017869m	CrHDT2
Carubv10017905m	CrHDT
Carubv10024279m	CrHDT1
Csa04g024450.1	CsHDT1
Csa05g040960.1	CsHDT3
Csa05g040960.3	CsHDT2
Csa06g017320.1	CsHDT4
Csa08g015940.1	CsHDT5
Csa08g060740.1	CsHDT6
Csa09g035690.1	CsHDT7
Csa13g003800.1	CsHDT8
Csa13g026190.1	CsHDT9
Csa16g051990.1	CsHDT10
Csa20g003860.1	CsHDT11
Csa20g003880.1	CsHDT12
Csa20g003880.2	CsHDT13
Csa20g036370.1	CsHDT14
JMJ gene family
AT5G04240.1	AtJMJ11
AT3G48430.1	AtJMJ12
AT5G46910.1	AtJMJ13
AT4G20400.1	AtJMJ14
AT2G34880.1	AtJMJ15
AT1G08620.1	AtJMJ16
AT1G63490.1	AtJMJ17
AT1G30810.1	AtJMJ18
AT2G38950.1	AtJMJ19
AT5G63080.1	AtJMJ20
AT1G78280.1	AtJMJ21
AT5G06550.1	AtJMJ22
AT1G09060.1	AtJMJ24
AT3G07610.1	AtJMJ25
AT1G11950.1	AtJMJ26
AT4G00990.1	AtJMJ27
AT4G21430.1	AtJMJ28
AT1G62310.1	AtJMJ29
AT3G20810.1	AtJMJ30
AT5G19840.1	AtJMJ31
BjuA040627	BjJMJ1
BjuA040568	BjJMJ2
BjuA001048	BjJMJ3
BjuA008077	BjJMJ4
BjuA041915	BjJMJ5
BjuA011389	BjJMJ6
BjuA011390	BjJMJ7
BjuA013261	BjJMJ8
BjuA015589	BjJMJ9
BjuA016945	BjJMJ10
BjuA019796	BjJMJ11
BjuA020749	BjJMJ12
BjuA021598	BjJMJ13
BjuA022465	BjJMJ14
BjuA027733	BjJMJ15
BjuA039594	BjJMJ16
BjuA040023	BjJMJ17
BjuA032600	BjJMJ18
BjuA046863	BjJMJ19
BjuA033391	BjJMJ20
BjuA033864	BjJMJ21
BjuA034706	BjJMJ22
BjuA028434	BjJMJ23
BjuA029343	BjJMJ24
BjuA043843	BjJMJ25
BjuA031201	BjJMJ26
BjuA031217	BjJMJ27
BjuB026576	BjJMJ28
BjuB026169	BjJMJ29
BjuB023522	BjJMJ30
BjuB044381	BjJMJ31
BjuB048664	BjJMJ32
BjuB036701	BjJMJ33
BjuB037563	BjJMJ34
BjuB033420	BjJMJ35
BjuB033401	BjJMJ36
BjuB043184	BjJMJ37
BjuB031983	BjJMJ38
BjuB021846	BjJMJ39
BjuB029953	BjJMJ40
BjuB027571	BjJMJ41
BjuB028272	BjJMJ42
BjuB029140	BjJMJ43
BjuB003723	BjJMJ44
BjuB040489	BjJMJ45
BjuB013814	BjJMJ46
BjuB013749	BjJMJ47
BjuB020149	BjJMJ48
BjuB039633	BjJMJ49
BjuB002738	BjJMJ50
BjuB016546	BjJMJ51
BjuB019430	BjJMJ52
BjuB046027	BjJMJ53
BjuB046028	BjJMJ54
BjuB046032	BjJMJ55
BjuB017233	BjJMJ56
BjuB017235	BjJMJ57
BjuB017336	BjJMJ58
BjuO006019	BjJMJ59
BjuO007767	BjJMJ60
BjuO001221	BjJMJ61
BjuO002551	BjJMJ62
BniB01g009410.2N.1	BnJMJ1
BniB01g042900.2N.1	BnJMJ2
BniB01g056320.2N.1	BnJMJ3
BniB02g054230.2N.1	BnJMJ4
BniB02g056420.2N.1	BnJMJ5
BniB02g059000.2N.1	BnJMJ6
BniB02g063590.2N.1	BnJMJ7
BniB02g070720.2N.1	BnJMJ8
BniB03g002810.2N.1	BnJMJ9
BniB03g003070.2N.1	BnJMJ10
BniB03g004820.2N.1	BnJMJ11
BniB03g022630.2N.1	BnJMJ12
BniB03g057650.2N.1	BnJMJ13
BniB04g010730.2N.1	BnJMJ14
BniB04g015370.2N.1	BnJMJ15
BniB04g021200.2N.1	BnJMJ16
BniB04g024190.2N.1	BnJMJ17
BniB04g031090.2N.1	BnJMJ18
BniB04g046430.2N.1	BnJMJ19
BniB05g015690.2N.1	BnJMJ20
BniB05g016270.2N.1	BnJMJ21
BniB05g074310.2N.1	BnJMJ22
BniB06g005670.2N.1	BnJMJ23
BniB06g023850.2N.1	BnJMJ24
BniB07g042040.2N.1	BnJMJ25
BniB08g010080.2N.1	BnJMJ26
BniB08g024980.2N.1	BnJMJ27
BniB08g041200.2N.1	BnJMJ28
BniB08g043370.2N.1	BnJMJ29
BniB08g043410.2N.1	BnJMJ30
BniB08g061690.2N.1	BnJMJ31
BnaA01g10590D	BnaJMJ1
BnaA01g11270D	BnaJMJ2
BnaA02g24780D	BnaJMJ3
BnaA03g07770D	BnaJMJ4
BnaA03g18260D	BnaJMJ5
BnaA03g26750D	BnaJMJ6
BnaA03g26760D	BnaJMJ7
BnaA03g44680D	BnaJMJ8
BnaA03g60350D	BnaJMJ9
BnaA04g20420D	BnaJMJ10
BnaA04g20920D	BnaJMJ11
BnaA05g06190D	BnaJMJ12
BnaA05g20100D	BnaJMJ13
BnaA05g30000D	BnaJMJ14
BnaA06g04990D	BnaJMJ15
BnaA06g16550D	BnaJMJ16
BnaA07g34160D	BnaJMJ17
BnaA08g05240D	BnaJMJ18
BnaA08g13680D	BnaJMJ19
BnaA08g25010D	BnaJMJ20
BnaA08g26640D	BnaJMJ21
BnaA08g26850D	BnaJMJ22
BnaA09g00290D	BnaJMJ23
BnaA09g00300D	BnaJMJ24
BnaA09g06420D	BnaJMJ25
BnaA09g10980D	BnaJMJ26
BnaA09g13360D	BnaJMJ27
BnaA09g25710D	BnaJMJ28
BnaA10g24410D	BnaJMJ29
BnaA10g25980D	BnaJMJ30
BnaC01g09900D	BnaJMJ31
BnaC01g12120D	BnaJMJ32
BnaC01g41210D	BnaJMJ33
BnaC02g24930D	BnaJMJ34
BnaC02g32900D	BnaJMJ35
BnaC03g09770D	BnaJMJ36
BnaC03g31670D	BnaJMJ37
BnaC03g31690D	BnaJMJ38
BnaC03g41750D	BnaJMJ39
BnaC03g41760D	BnaJMJ40
BnaC03g72230D	BnaJMJ41
BnaC04g06460D	BnaJMJ42
BnaC04g19480D	BnaJMJ43
BnaC04g44910D	BnaJMJ44
BnaC05g06250D	BnaJMJ45
BnaC05g23780D	BnaJMJ46
BnaC05g31460D	BnaJMJ47
BnaC05g44330D	BnaJMJ48
BnaC06g38780D	BnaJMJ49
BnaC07g19700D	BnaJMJ50
BnaC07g36690D	BnaJMJ51
BnaC08g09470D	BnaJMJ52
BnaC08g13640D	BnaJMJ53
BnaC08g15240D	BnaJMJ54
BnaC08g18400D	BnaJMJ55
BnaC09g11260D	BnaJMJ56
BnaC09g13650D	BnaJMJ57
BnaC09g19820D	BnaJMJ58
BnaC09g49010D	BnaJMJ59
BnaAnng07270D	BnaJMJ60
BnaCnng01770D	BnaJMJ61
BnaCnng01780D	BnaJMJ62
BnaCnng06570D	BnaJMJ63
BnaCnng09530D	BnaJMJ64
BnaCnng10240D	BnaJMJ65
BnaCnng15660D	BnaJMJ66
BolC01g010670	BoJMJ1
BolC01g013880	BoJMJ2
BolC01g014600	BoJMJ3
BolC02g034420	BoJMJ4
BolC02g047190	BoJMJ5
BolC03g010380	BoJMJ6
BolC03g023550	BoJMJ7
BolC03g035060	BoJMJ8
BolC03g035070	BoJMJ9
BolC03g047050	BoJMJ10
BolC04g009030	BoJMJ11
BolC04g028500	BoJMJ12
BolC04g060320	BoJMJ13
BolC04g061190	BoJMJ14
BolC05g006470	BoJMJ15
BolC05g028820	BoJMJ16
BolC05g042440	BoJMJ17
BolC05g058100	BoJMJ18
BolC06g049300	BoJMJ19
BolC07g029750	BoJMJ20
BolC07g049170	BoJMJ21
BolC08g013620	BoJMJ22
BolC08g019910	BoJMJ23
BolC08g020690	BoJMJ24
BolC08g023690	BoJMJ25
BolC08g032530	BoJMJ26
BolC09g000840	BoJMJ27
BolC09g000850	BoJMJ28
BolC09g008490	BoJMJ29
BolC09g015300	BoJMJ30
BolC09g018660	BoJMJ31
BolC09g026470	BoJMJ32
BolC09g065120	BoJMJ33
BolC09g067790	BoJMJ34
Bra000108	BrJMJ4
Bra000935	BrJMJ5
Bra000936	BrJMJ6
Bra005068	BrJMJ10
Bra006520	BrJMJ3
Bra009205	BrJMJ27
Bra009474	BrJMJ28
Bra010363	BrJMJ17
Bra013461	BrJMJ1
Bra013525	BrJMJ2
Bra016801	BrJMJ18
Bra017281	BrJMJ9
Bra017516	BrJMJ25
Bra018060	BrJMJ14
Bra018612	BrJMJ13
Bra021937	BrJMJ8
Bra023136	BrJMJ26
Bra027055	BrJMJ24
Bra029664	BrJMJ12
Bra030735	BrJMJ20
Bra030754	BrJMJ19
Bra034494	BrJMJ29
Bra035025	BrJMJ15
Bra035742	BrJMJ11
Bra035861	BrJMJ23
Bra037394	BrJMJ21
Bra037395	BrJMJ22
Bra038775	BrJMJ7
Bra039869	BrJMJ16
BcaNung02800	BcJMJ61
BcaNung06692	BcJMJ60
BcaC09g51224	BcJMJ57
BcaC09g51228	BcJMJ58
BcaC09g51341	BcJMJ59
BcaC08g47405	BcJMJ56
BcaC07g37805	BcJMJ51
BcaC07g37851	BcJMJ52
BcaC07g38336	BcJMJ53
BcaC07g38403	BcJMJ54
BcaC07g38471	BcJMJ55
BcaC06g30662	BcJMJ45
BcaC06g31432	BcJMJ46
BcaC06g31891	BcJMJ47
BcaC06g32126	BcJMJ48
BcaC06g32561	BcJMJ49
BcaC06g34309	BcJMJ50
BcaC05g24755	BcJMJ39
BcaC05g24764	BcJMJ40
BcaC05g27101	BcJMJ41
BcaC05g28276	BcJMJ42
BcaC05g28278	BcJMJ43
BcaC05g29556	BcJMJ44
BcaC04g21669	BcJMJ35
BcaC04g22385	BcJMJ36
BcaC04g23364	BcJMJ37
BcaC04g24119	BcJMJ38
BcaC03g15804	BcJMJ33
BcaC03g16903	BcJMJ34
BcaC02g07655	BcJMJ29
BcaC02g07750	BcJMJ30
BcaC02g10484	BcJMJ31
BcaC02g12014	BcJMJ32
BcaC01g05498	BcJMJ27
BcaC01g06833	BcJMJ28
BcaB07g30805	BcJMJ22
BcaB07g31313	BcJMJ23
BcaB07g32730	BcJMJ24
BcaB07g34103	BcJMJ25
BcaB07g34124	BcJMJ26
BcaB06g26154	BcJMJ20
BcaB06g28827	BcJMJ21
BcaB05g24291	BcJMJ18
BcaB05g25129	BcJMJ19
BcaB04g18205	BcJMJ16
BcaB04g19943	BcJMJ17
BcaB03g11672	BcJMJ12
BcaB03g13215	BcJMJ13
BcaB03g13323	BcJMJ14
BcaB03g16003	BcJMJ15
BcaB02g09168	BcJMJ10
BcaB02g10653	BcJMJ11
BcaB01g00810	BcJMJ1
BcaB01g02302	BcJMJ2
BcaB01g02304	BcJMJ3
BcaB01g02350	BcJMJ4
BcaB01g02351	BcJMJ5
BcaB01g02354	BcJMJ6
BcaB01g03634	BcJMJ7
BcaB01g04828	BcJMJ8
BcaB01g04842	BcJMJ9
Carubv10000051m	CrJMJ17
Carubv10000192m	CrJMJ20
Carubv10000670m	CrJMJ19
Carubv10003439m	CrJMJ18
Carubv10004087m	CrJMJ22
Carubv10006612m	CrJMJ21
Carubv10008111m	CrJMJ1
Carubv10008112m	CrJMJ2
Carubv10008288m	CrJMJ5
Carubv10011895m	CrJMJ3
Carubv10011915m	CrJMJ4
Carubv10012897m	CrJMJ10
Carubv10012905m	CrJMJ9
Carubv10013714m	CrJMJ11
Carubv10016578m	CrJMJ16
Carubv10019734m	CrJMJ8
Carubv10022109m	CrJMJ6
Carubv10022296m	CrJMJ7
Carubv10022738m	CrJMJ13
Carubv10022739m	CrJMJ15
Carubv10022740m	CrJMJ14
Carubv10024888m	CrJMJ12
Carubv10026254m	CrJMJ24
Carubv10027583m	CrJMJ23
Csa01g008680.1	CsJMJ1
Csa01g023880.1	CsJMJ2
Csa02g002320.2	CsJMJ3
Csa02g002320.1	CsJMJ4
Csa02g071460.1	CsJMJ5
Csa03g012060.1	CsJMJ6
Csa03g012460.1	CsJMJ7
Csa03g015670.1	CsJMJ8
Csa03g015670.2	CsJMJ9
Csa04g021150.2	CsJMJ10
Csa04g021160.2	CsJMJ11
Csa04g033550.1	CsJMJ12
Csa04g033560.1	CsJMJ13
Csa04g047160.1	CsJMJ14
Csa04g052900.1	CsJMJ15
Csa04g062470.1	CsJMJ16
Csa05g005660.1	CsJMJ17
Csa05g014340.1	CsJMJ18
Csa06g022210.1	CsJMJ19
Csa06g037360.1	CsJMJ20
Csa06g042890.1	CsJMJ21
Csa06g050970.2	CsJMJ22
Csa06g050970.1	CsJMJ23
Csa07g050940.1	CsJMJ24
Csa07g063580.1	CsJMJ25
Csa07g064990.1	CsJMJ26
Csa08g012400.1	CsJMJ27
Csa08g013960.1	CsJMJ28
Csa08g053340.1	CsJMJ29
Csa08g057910.1	CsJMJ30
Csa08g060250.1	CsJMJ31
Csa09g050470.2	CsJMJ32
Csa09g050470.1	CsJMJ33
Csa09g067870.1	CsJMJ34
Csa09g085070.1	CsJMJ35
Csa09g096930.1	CsJMJ36
Csa09g098300.1	CsJMJ37
Csa10g014100.1	CsJMJ38
Csa10g021980.1	CsJMJ39
Csa10g022820.1	CsJMJ40
Csa10g022820.2	CsJMJ41
Csa11g025010.1	CsJMJ42
Csa11g025820.1	CsJMJ43
Csa11g065020.1	CsJMJ44
Csa11g099940.1	CsJMJ45
Csa12g021990.1	CsJMJ46
Csa12g036910.1	CsJMJ47
Csa12g038890.1	CsJMJ48
Csa13g006240.1	CsJMJ49
Csa13g008590.1	CsJMJ50
Csa13g022760.1	CsJMJ51
Csa13g022760.2	CsJMJ52
Csa13g056170.1	CsJMJ53
Csa13g056180.1	CsJMJ54
Csa14g010120.1	CsJMJ55
Csa14g010510.1	CsJMJ56
Csa14g014840.1	CsJMJ57
Csa14g038680.1	CsJMJ58
Csa15g009350.1	CsJMJ59
Csa15g009360.1	CsJMJ60
Csa16g042530.2	CsJMJ61
Csa16g042530.1	CsJMJ62
Csa16g055050.1	CsJMJ63
Csa16g056240.1	CsJMJ64
Csa17g012090.1	CsJMJ65
Csa17g012550.1	CsJMJ66
Csa17g016140.1	CsJMJ67
Csa17g047250.1	CsJMJ68
Csa18g003100.1	CsJMJ69
Csa18g036600.1	CsJMJ70
Csa18g036960.1	CsJMJ71
Csa19g011390.1	CsJMJ72
Csa19g028780.1	CsJMJ73
Csa20g005430.1	CsJMJ74
Csa20g008870.1	CsJMJ75
Csa20g030580.1	CsJMJ76
Csa20g081160.1	CsJMJ77
HDMA gene family
AT3G10390.1	AtHDMA1
AT3G13682.1	AtHDMA2
AT1G62830.1	AtHDMA3
AT4G16310.1	AtHDMA4
BjuA012027	BjHDMA2
BjuA033353	BjHDMA4
BjuA045324	BjHDMA1
BjuA046598	BjHDMA3
BjuB008970	BjHDMA6
BjuB009176	BjHDMA7
BjuB028316	BjHDMA5
BjuO007559	BjHDMA8
BniB04g021680.2N.1	BnHDMA1
BniB07g021930.2N.1	BnHDMA2
BniB07g024730.2N.1	BnHDMA3
BniB07g055430.2N.1	BnHDMA4
BnaA01g37140D	BnaHDMA1
BnaA03g31180D	BnaHDMA2
BnaA08g06010D	BnaHDMA3
BnaA09g12680D	BnaHDMA4
BnaC01g44770D	BnaHDMA5
BnaC03g36510D	BnaHDMA6
BnaC08g10610D	BnaHDMA7
BnaC09g13010D	BnaHDMA8
BolC01g049060	BoHDMA1
BolC03g040190	BoHDMA2
BolC08g015400	BoHDMA3
BolC09g017990	BoHDMA4
Bra021500	BrHDMA1
Bra040571	BrHDMA2
BcaNung07315	BcHDMA8
BcaC09g48362	BcHDMA7
BcaC07g37977	BcHDMA6
BcaC04g22451	BcHDMA5
BcaC01g04185	BcHDMA4
BcaB07g31362	BcHDMA3
BcaB04g18377	BcHDMA1
BcaB04g21000	BcHDMA2
Carubv10003981m	CrHDMA4
Carubv10013055m	CrHDMA3
Carubv10015899m	CrHDMA2
Carubv10021688m	CrHDMA1
Csa01g016050.1	CsHDMA1
Csa10g029460.1	CsHDMA2
Csa15g017850.1	CsHDMA3
PRMT gene family
AT4G29510.1	AtPRMT11
AT2G19670.1	AtPRMT12
AT3G06930.1	AtPRMT13
AT5G49020.1	AtPRMT14
AT4G31120.1	AtPRMT15
AT4G16570.1	AtPRMT16
AT3G12270.1	AtPRMT17
BjuA003810	BjPRMT1
BjuA006880	BjPRMT2
BjuA008364	BjPRMT3
BjuA012668	BjPRMT4
BjuA013844	BjPRMT5
BjuA019863	BjPRMT6
BjuA046084	BjPRMT7
BjuA046413	BjPRMT8
BjuA025499	BjPRMT9
BjuB023392	BjPRMT10
BjuB047936	BjPRMT11
BjuB044649	BjPRMT12
BjuB000514	BjPRMT13
BjuB042931	BjPRMT14
BjuB046934	BjPRMT15
BjuB040694	BjPRMT16
BjuB040601	BjPRMT17
BjuB040572	BjPRMT18
BjuO006872	BjPRMT19
BjuO006599	BjPRMT20
BjuO011703	BjPRMT21
BniB01g043860.2N.1	BnPRMT1
BniB01g056880.2N.1	BnPRMT2
BniB02g070080.2N.1	BnPRMT3
BniB02g084130.2N.1	BnPRMT4
BniB02g085180.2N.1	BnPRMT5
BniB03g010670.2N.1	BnPRMT6
BniB03g069040.2N.1	BnPRMT7
BniB04g005690.2N.1	BnPRMT8
BniB05g006740.2N.1	BnPRMT9
BniB05g008100.2N.1	BnPRMT10
BniB05g019700.2N.1	BnPRMT11
BniB06g015820.2N.1	BnPRMT12
BnaA01g07340D	BnaPRMT1
BnaA02g30530D	BnaPRMT2
BnaA03g35560D	BnaPRMT3
BnaA03g49570D	BnaPRMT4
BnaA03g51290D	BnaPRMT5
BnaA05g30580D	BnaPRMT6
BnaA06g29740D	BnaPRMT7
BnaA07g01100D	BnaPRMT8
BnaA07g04710D	BnaPRMT9
BnaA07g12730D	BnaPRMT10
BnaA08g12690D	BnaPRMT11
BnaC01g09010D	BnaPRMT12
BnaC02g38900D	BnaPRMT13
BnaC03g41340D	BnaPRMT14
BnaC03g77370D	BnaPRMT15
BnaC05g32500D	BnaPRMT16
BnaC05g45040D	BnaPRMT17
BnaC07g01550D	BnaPRMT18
BnaC07g27000D	BnaPRMT19
BnaC07g41980D	BnaPRMT20
BnaC07g43150D	BnaPRMT21
BnaAnng21610D	BnaPRMT22
BnaCnng46850D	BnaPRMT23
BolC01g009670	BoPRMT1
BolC02g017810	BoPRMT2
BolC02g055960	BoPRMT3
BolC03g046580	BoPRMT4
BolC03g081890	BoPRMT5
BolC04g000940	BoPRMT6
BolC05g012460	BoPRMT7
BolC05g044030	BoPRMT8
BolC05g058840	BoPRMT9
BolC07g024780	BoPRMT10
BolC07g038100	BoPRMT11
BolC07g054570	BoPRMT12
BolC07g055790	BoPRMT13
BolC09g041660	BoPRMT14
Bra000452	BrPRMT4
Bra001772	BrPRMT5
Bra010256	BrPRMT13
Bra011118	BrPRMT1
Bra012062	BrPRMT12
Bra015140	BrPRMT11
Bra020667	BrPRMT3
Bra022716	BrPRMT2
Bra024023	BrPRMT7
Bra024143	BrPRMT6
Bra029611	BrPRMT8
Bra037440	BrPRMT9
Bra039010	BrPRMT10
BcaNung02721	BcPRMT22
BcaNung01543	BcPRMT21
BcaNung03411	BcPRMT20
BcaC09g51738	BcPRMT18
BcaC09g51739	BcPRMT19
BcaC06g34688	BcPRMT16
BcaC06g36608	BcPRMT17
BcaC05g25409	BcPRMT12
BcaC05g28370	BcPRMT13
BcaC05g29770	BcPRMT14
BcaC05g29823	BcPRMT15
BcaC04g20342	BcPRMT11
BcaC03g14321	BcPRMT9
BcaC03g17691	BcPRMT10
BcaC01g01113	BcPRMT7
BcaC01g03588	BcPRMT8
BcaB08g35791	BcPRMT5
BcaB08g35792	BcPRMT6
BcaB06g26073	BcPRMT4
BcaB03g12676	BcPRMT2
BcaB03g16750	BcPRMT3
BcaB02g10043	BcPRMT1
Carubv10007189m	CrPRMT6
Carubv10007292m	CrPRMT7
Carubv10009430m	CrPRMT1
Carubv10013744m	CrPRMT3
Carubv10014243m	CrPRMT4
Carubv10016125m	CrPRMT2
Carubv10022745m	CrPRMT5
Carubv10026115m	CrPRMT8
Carubv10026592m	CrPRMT9
Csa01g007920.1	CsPRMT1
Csa01g023090.1	CsPRMT2
Csa01g044810.1	CsPRMT3
Csa02g035000.1	CsPRMT4
Csa02g076440.1	CsPRMT5
Csa03g006190.1	CsPRMT6
Csa06g053950.1	CsPRMT7
Csa10g011380.1	CsPRMT8
Csa10g012990.1	CsPRMT9
Csa11g012240.2	CsPRMT10
Csa11g012240.1	CsPRMT11
Csa11g014000.1	CsPRMT12
Csa11g077230.1	CsPRMT13
Csa11g078240.1	CsPRMT14
Csa11g104620.1	CsPRMT15
Csa12g015980.1	CsPRMT16
Csa12g017880.1	CsPRMT17
Csa14g006100.1	CsPRMT18
Csa15g008580.1	CsPRMT19
Csa15g008580.2	CsPRMT20
Csa15g028130.1	CsPRMT21
Csa16g045980.1	CsPRMT22
Csa17g008110.1	CsPRMT23
Csa18g042200.1	CsPRMT24
Csa19g010630.1	CsPRMT25
Csa19g027780.1	CsPRMT26
Csa00441s240.1	CsPRMT27
