# Supplementary material for: Genome-wide identification of Brassicaceae histone modification genes and their responses to abiotic stresses in allotetraploid rapeseed
Source: BMC Plant Biol. 2023 May 11;23:248. doi: 10.1186/s12870-023-04256-1 (PMC10173674; doi:10.1186/s12870-023-04256-1)
Supplement: Supplementary file 8 — Supplementary Material 8 [file 12870_2023_4256_MOESM8_ESM.xlsx]

## Sheet: Table S2-1
Supplemental Table 2. HM gene pairs in nine Brassicaceae specises
Table S2-1 HM gene pairs of Arabidopsis
Gene_1	Gene_2
AtSDG5	AtSDG10
AtSDG17	AtSDG19
AtSDG7	AtSDG24
AtHAM2	AtHAM1
AtJMJ15	AtJMJ14
AtJMJ18	AtJMJ14
AtJMJ18	AtJMJ15
AtJMJ26	AtJMJ29
AtPRMT12	AtPRMT11
AtHAC4	AtHAC5
AtHDT1	AtHDT2

## Sheet: Table S2-2
Supplemental Table 2. HM gene pairs in nine Brassicaceae specises
Table S2-2 HM gene pairs of Brassica napus
Gene_1	Gene_2
BnaHDT1	BnaHDT11
BnaHDT8	BnaHDT11
BnaHDT9	BnaHDT11
BnaHDT5	BnaHDT11
BnaHDT7	BnaHDT11
BnaHDT2	BnaHDT6
BnaHDT1	BnaHDT8
BnaHDT5	BnaHDT8
BnaHDT7	BnaHDT8
BnaHDT6	BnaHDT10
BnaHDT8	BnaHDT9
BnaHDT5	BnaHDT9
BnaHDT7	BnaHDT9
BnaHDT1	BnaHDT5
BnaHDT1	BnaHDT7
BnaHDT5	BnaHDT7
BnaHAG2	BnaHAG5
BnaHAG3	BnaHAG7
BnaHAG5	BnaHAG6
BnaHAG2	BnaHAG6
BnaHDA8	BnaHDA20
BnaHDA9	BnaHDA21
BnaHDA14	BnaHDA25
BnaHDA18	BnaHDA24
BnaHDA4	BnaHDA24
BnaHDA16	BnaHDA22
BnaHDA3	BnaHDA22
BnaHDA5	BnaHDA22
BnaHDA2	BnaHDA17
BnaHDA6	BnaHDA10
BnaHDA27	BnaHDA18
BnaHDA12	BnaHDA18
BnaHDA4	BnaHDA18
BnaHDA13	BnaHDA30
BnaHDA19	BnaHDA30
BnaHDA3	BnaHDA16
BnaHDA5	BnaHDA16
BnaHDA7	BnaHDA8
BnaHDA1	BnaHDA15
BnaHDA11	BnaHDA23
BnaHDA10	BnaHDA19
BnaHDA6	BnaHDA19
BnaHDA13	BnaHDA19
BnaHDA27	BnaHDA26
BnaHDA18	BnaHDA26
BnaHDA3	BnaHDA5
BnaSDG8	BnaSDG16
BnaSDG14	BnaSDG18
BnaSDG9	BnaSDG21
BnaSDG3	BnaSDG26
BnaSDG8	BnaSDG30
BnaSDG16	BnaSDG30
BnaSDG22	BnaSDG32
BnaSDG22	BnaSDG33
BnaSDG32	BnaSDG33
BnaSDG8	BnaSDG44
BnaSDG16	BnaSDG44
BnaSDG30	BnaSDG44
BnaSDG12	BnaSDG45
BnaSDG1	BnaSDG51
BnaSDG1	BnaSDG55
BnaSDG51	BnaSDG55
BnaSDG100	BnaSDG56
BnaSDG5	BnaSDG57
BnaSDG99	BnaSDG57
BnaSDG3	BnaSDG59
BnaSDG26	BnaSDG59
BnaSDG5	BnaSDG60
BnaSDG57	BnaSDG60
BnaSDG99	BnaSDG60
BnaSDG6	BnaSDG61
BnaSDG8	BnaSDG62
BnaSDG16	BnaSDG62
BnaSDG30	BnaSDG62
BnaSDG44	BnaSDG62
BnaSDG9	BnaSDG63
BnaSDG21	BnaSDG63
BnaSDG8	BnaSDG65
BnaSDG16	BnaSDG65
BnaSDG30	BnaSDG65
BnaSDG44	BnaSDG65
BnaSDG62	BnaSDG65
BnaSDG17	BnaSDG66
BnaSDG14	BnaSDG67
BnaSDG18	BnaSDG67
BnaSDG11	BnaSDG68
BnaSDG13	BnaSDG69
BnaSDG14	BnaSDG70
BnaSDG18	BnaSDG70
BnaSDG67	BnaSDG70
BnaSDG48	BnaSDG72
BnaSDG38	BnaSDG73
BnaSDG9	BnaSDG74
BnaSDG21	BnaSDG74
BnaSDG63	BnaSDG74
BnaSDG8	BnaSDG75
BnaSDG16	BnaSDG75
BnaSDG30	BnaSDG75
BnaSDG44	BnaSDG75
BnaSDG62	BnaSDG75
BnaSDG65	BnaSDG75
BnaSDG31	BnaSDG76
BnaSDG23	BnaSDG77
BnaSDG32	BnaSDG77
BnaSDG33	BnaSDG77
BnaSDG101	BnaSDG78
BnaSDG34	BnaSDG79
BnaSDG35	BnaSDG80
BnaSDG32	BnaSDG82
BnaSDG33	BnaSDG82
BnaSDG77	BnaSDG82
BnaSDG27	BnaSDG83
BnaSDG3	BnaSDG84
BnaSDG26	BnaSDG84
BnaSDG59	BnaSDG84
BnaSDG25	BnaSDG85
BnaSDG10	BnaSDG86
BnaSDG41	BnaSDG87
BnaSDG42	BnaSDG88
BnaSDG8	BnaSDG89
BnaSDG16	BnaSDG89
BnaSDG30	BnaSDG89
BnaSDG44	BnaSDG89
BnaSDG62	BnaSDG89
BnaSDG65	BnaSDG89
BnaSDG75	BnaSDG89
BnaSDG12	BnaSDG90
BnaSDG45	BnaSDG90
BnaSDG46	BnaSDG91
BnaSDG48	BnaSDG94
BnaSDG72	BnaSDG94
BnaSDG1	BnaSDG96
BnaSDG51	BnaSDG96
BnaSDG55	BnaSDG96
BnaSDG5	BnaSDG98
BnaSDG57	BnaSDG98
BnaSDG60	BnaSDG98
BnaSDG99	BnaSDG98
BnaSDG5	BnaSDG99
BnaSDG52	BnaSDG99
BnaSDG49	BnaSDG104
BnaSDG40	BnaSDG107
BnaHAM1	BnaHAM4
BnaHAM3	BnaHAM4
BnaHAM2	BnaHAM4
BnaHAM1	BnaHAM3
BnaHAM2	BnaHAM3
BnaHAM1	BnaHAM2
BnaSRT1	BnaSRT3
BnaSRT4	BnaSRT2
BnaJMJ9	BnaJMJ43
BnaJMJ27	BnaJMJ43
BnaJMJ43	BnaJMJ57
BnaJMJ20	BnaJMJ57
BnaJMJ54	BnaJMJ57
BnaJMJ27	BnaJMJ57
BnaJMJ28	BnaJMJ46
BnaJMJ26	BnaJMJ56
BnaJMJ14	BnaJMJ48
BnaJMJ15	BnaJMJ22
BnaJMJ20	BnaJMJ54
BnaJMJ11	BnaJMJ44
BnaJMJ21	BnaJMJ63
BnaJMJ13	BnaJMJ39
BnaJMJ18	BnaJMJ52
BnaJMJ28	BnaJMJ52
BnaJMJ19	BnaJMJ31
BnaJMJ16	BnaJMJ64
BnaJMJ20	BnaJMJ27
BnaJMJ30	BnaJMJ65
BnaJMJ3	BnaJMJ60
BnaJMJ3	BnaJMJ35
BnaJMJ60	BnaJMJ35
BnaJMJ17	BnaJMJ34
BnaJMJ25	BnaJMJ66
BnaJMJ6	BnaJMJ23
BnaJMJ22	BnaJMJ45
BnaJMJ15	BnaJMJ45
BnaJMJ22	BnaJMJ53
BnaJMJ45	BnaJMJ53
BnaJMJ15	BnaJMJ53
BnaJMJ2	BnaJMJ8
BnaJMJ29	BnaJMJ59
BnaJMJ3	BnaJMJ58
BnaJMJ60	BnaJMJ58
BnaJMJ35	BnaJMJ58
BnaJMJ50	BnaJMJ58
BnaJMJ5	BnaJMJ12
BnaJMJ13	BnaJMJ47
BnaJMJ39	BnaJMJ47
BnaJMJ23	BnaJMJ61
BnaJMJ6	BnaJMJ61
BnaJMJ37	BnaJMJ61
BnaJMJ3	BnaJMJ50
BnaJMJ60	BnaJMJ50
BnaJMJ35	BnaJMJ50
BnaJMJ1	BnaJMJ32
BnaJMJ4	BnaJMJ36
BnaJMJ34	BnaJMJ49
BnaJMJ17	BnaJMJ49
BnaJMJ12	BnaJMJ42
BnaJMJ5	BnaJMJ42
BnaJMJ23	BnaJMJ37
BnaJMJ6	BnaJMJ37
BnaJMJ8	BnaJMJ51
BnaJMJ2	BnaJMJ51
BnaHDMA1	BnaHDMA5
BnaHDMA4	BnaHDMA8
BnaHDMA3	BnaHDMA7
BnaHDMA2	BnaHDMA6
BnaPRMT11	BnaPRMT15
BnaPRMT5	BnaPRMT11
BnaPRMT14	BnaPRMT16
BnaPRMT3	BnaPRMT16
BnaPRMT2	BnaPRMT6
BnaPRMT1	BnaPRMT4
BnaPRMT1	BnaPRMT8
BnaPRMT3	BnaPRMT14
BnaPRMT4	BnaPRMT20
BnaPRMT1	BnaPRMT20
BnaPRMT12	BnaPRMT20
BnaPRMT11	BnaPRMT21
BnaPRMT5	BnaPRMT21
BnaPRMT6	BnaPRMT17
BnaPRMT2	BnaPRMT17
BnaPRMT13	BnaPRMT17
BnaPRMT6	BnaPRMT13
BnaPRMT2	BnaPRMT13
BnaPRMT7	BnaPRMT13
BnaPRMT4	BnaPRMT12
BnaPRMT8	BnaPRMT12
BnaPRMT1	BnaPRMT12
BnaPRMT4	BnaPRMT18
BnaPRMT8	BnaPRMT18
BnaPRMT1	BnaPRMT18
BnaPRMT12	BnaPRMT18
BnaPRMT2	BnaPRMT19
BnaPRMT13	BnaPRMT19
BnaPRMT7	BnaPRMT19
BnaPRMT2	BnaPRMT7
BnaHAC6	BnaHAC7
BnaHAC1	BnaHAC7
BnaHAC2	BnaHAC7
BnaHAC1	BnaHAC6
BnaHAC2	BnaHAC6
BnaHAC4	BnaHAC5
BnaHAC3	BnaHAC5
BnaHAC5	BnaHAC10
BnaHAC4	BnaHAC10
BnaHAC3	BnaHAC10
BnaHAC8	BnaHAC10
BnaHAC1	BnaHAC2
BnaHAC1	BnaHAC3
BnaHAC5	BnaHAC8
BnaHAC3	BnaHAC8
BnaHAF1	BnaHAF3

## Sheet: Table S2-3
Supplemental Table 2. HM gene pairs in nine Brassicaceae specises
Table S2-3 HM gene pairs of Brassica carinata
Gene_1	Gene_2
BcHDT10	BcHDT12
BcHDT9	BcHDT12
BcHDT5	BcHDT12
BcHDT1	BcHDT12
BcHDT2	BcHDT12
BcHDT8	BcHDT11
BcHDT9	BcHDT10
BcHDT5	BcHDT10
BcHDT2	BcHDT10
BcHDT5	BcHDT9
BcHDT2	BcHDT9
BcHDT1	BcHDT5
BcHDT2	BcHDT5
BcHDT1	BcHDT2
BcHAG2	BcHAG6
BcHAG5	BcHAG7
BcHAG3	BcHAG7
BcHAG3	BcHAG5
BcHAG1	BcHAG4
BcHDA7	BcHDA22
BcHDA17	BcHDA23
BcHDA13	BcHDA23
BcHDA8	BcHDA23
BcHDA6	BcHDA23
BcHDA11	BcHDA19
BcHDA12	BcHDA19
BcHDA1	BcHDA19
BcHDA16	BcHDA18
BcHDA14	BcHDA18
BcHDA9	BcHDA18
BcHDA13	BcHDA17
BcHDA8	BcHDA17
BcHDA6	BcHDA17
BcHDA12	BcHDA15
BcHDA5	BcHDA15
BcHDA4	BcHDA15
BcHDA14	BcHDA16
BcHDA3	BcHDA10
BcHDA2	BcHDA11
BcHDA5	BcHDA12
BcHDA4	BcHDA12
BcHDA1	BcHDA12
BcHDA8	BcHDA13
BcHDA6	BcHDA8
BcHDA4	BcHDA5
BcHDA1	BcHDA4
BcSDG83	BcSDG88
BcSDG71	BcSDG77
BcSDG72	BcSDG77
BcSDG45	BcSDG77
BcSDG40	BcSDG77
BcSDG2	BcSDG77
BcSDG33	BcSDG78
BcSDG11	BcSDG79
BcSDG80	BcSDG81
BcSDG23	BcSDG81
BcSDG23	BcSDG82
BcSDG69	BcSDG70
BcSDG45	BcSDG71
BcSDG2	BcSDG71
BcSDG71	BcSDG72
BcSDG45	BcSDG72
BcSDG40	BcSDG72
BcSDG5	BcSDG72
BcSDG2	BcSDG72
BcSDG42	BcSDG73
BcSDG26	BcSDG73
BcSDG14	BcSDG75
BcSDG75	BcSDG76
BcSDG14	BcSDG76
BcSDG48	BcSDG63
BcSDG29	BcSDG63
BcSDG46	BcSDG64
BcSDG22	BcSDG64
BcSDG4	BcSDG64
BcSDG63	BcSDG66
BcSDG48	BcSDG66
BcSDG29	BcSDG66
BcSDG16	BcSDG67
BcSDG17	BcSDG68
BcSDG34	BcSDG52
BcSDG54	BcSDG55
BcSDG10	BcSDG56
BcSDG24	BcSDG57
BcSDG39	BcSDG59
BcSDG59	BcSDG60
BcSDG39	BcSDG60
BcSDG18	BcSDG61
BcSDG58	BcSDG62
BcSDG1	BcSDG51
BcSDG22	BcSDG46
BcSDG4	BcSDG46
BcSDG36	BcSDG47
BcSDG37	BcSDG47
BcSDG20	BcSDG47
BcSDG29	BcSDG48
BcSDG28	BcSDG41
BcSDG8	BcSDG41
BcSDG26	BcSDG42
BcSDG7	BcSDG44
BcSDG40	BcSDG45
BcSDG2	BcSDG45
BcSDG9	BcSDG38
BcSDG5	BcSDG40
BcSDG2	BcSDG40
BcSDG20	BcSDG36
BcSDG36	BcSDG37
BcSDG20	BcSDG37
BcSDG8	BcSDG28
BcSDG4	BcSDG22
BcSDG2	BcSDG5
BcHAM4	BcHAM5
BcHAM3	BcHAM5
BcHAM1	BcHAM5
BcHAM3	BcHAM4
BcHAM1	BcHAM4
BcHAM2	BcHAM3
BcHAM1	BcHAM3
BcSRT2	BcSRT4
BcJMJ45	BcJMJ57
BcJMJ33	BcJMJ56
BcJMJ19	BcJMJ56
BcJMJ15	BcJMJ56
BcJMJ41	BcJMJ51
BcJMJ24	BcJMJ51
BcJMJ16	BcJMJ51
BcJMJ14	BcJMJ54
BcJMJ39	BcJMJ55
BcJMJ26	BcJMJ55
BcJMJ35	BcJMJ46
BcJMJ34	BcJMJ46
BcJMJ36	BcJMJ47
BcJMJ31	BcJMJ47
BcJMJ23	BcJMJ47
BcJMJ13	BcJMJ47
BcJMJ46	BcJMJ50
BcJMJ35	BcJMJ50
BcJMJ34	BcJMJ50
BcJMJ22	BcJMJ50
BcJMJ30	BcJMJ41
BcJMJ24	BcJMJ41
BcJMJ21	BcJMJ41
BcJMJ16	BcJMJ41
BcJMJ20	BcJMJ42
BcJMJ34	BcJMJ35
BcJMJ22	BcJMJ35
BcJMJ31	BcJMJ36
BcJMJ23	BcJMJ36
BcJMJ13	BcJMJ36
BcJMJ17	BcJMJ37
BcJMJ2	BcJMJ38
BcJMJ19	BcJMJ33
BcJMJ15	BcJMJ33
BcJMJ24	BcJMJ30
BcJMJ21	BcJMJ30
BcJMJ23	BcJMJ31
BcJMJ10	BcJMJ32
BcJMJ7	BcJMJ32
BcJMJ7	BcJMJ27
BcJMJ13	BcJMJ23
BcJMJ16	BcJMJ24
BcJMJ14	BcJMJ25
BcJMJ15	BcJMJ19
BcJMJ7	BcJMJ10
BcJMJ1	BcJMJ11
BcJMJ8	BcJMJ9
BcHDMA2	BcHDMA7
BcHDMA1	BcHDMA6
BcHDMA3	BcHDMA5
BcPRMT21	BcPRMT22
BcPRMT20	BcPRMT22
BcPRMT7	BcPRMT22
BcPRMT2	BcPRMT22
BcPRMT20	BcPRMT21
BcPRMT7	BcPRMT21
BcPRMT2	BcPRMT21
BcPRMT7	BcPRMT20
BcPRMT2	BcPRMT20
BcPRMT17	BcPRMT18
BcPRMT3	BcPRMT18
BcPRMT1	BcPRMT16
BcPRMT3	BcPRMT17
BcPRMT8	BcPRMT13
BcPRMT4	BcPRMT13
BcPRMT14	BcPRMT15
BcPRMT9	BcPRMT11
BcPRMT5	BcPRMT11
BcPRMT5	BcPRMT9
BcPRMT2	BcPRMT7
BcPRMT4	BcPRMT8
BcHAC2	BcHAC7
BcHAC4	BcHAC5
BcHAF2	BcHAF4
BcHAF1	BcHAF3

## Sheet: Table S2-4
Supplemental Table 2. HM gene pairs in nine Brassicaceae specises
Table S2-4 HM gene pairs of Brassica juncea
Gene_1	Gene_2
BjHDT1	BjHDT5
BjHDT4	BjHDT6
BjHDT1	BjHDT10
BjHDT5	BjHDT10
BjHDT1	BjHDT12
BjHDT8	BjHDT12
BjHDT1	BjHDT8
BjHDT5	BjHDT8
BjHDT1	BjHDT11
BjHDT8	BjHDT11
BjHDT2	BjHDT7
BjHDT6	BjHDT7
BjHAG1	BjHAG3
BjHAG2	BjHAG6
BjHAG5	BjHAG7
BjHAG1	BjHAG4
BjHAG3	BjHAG4
BjHDA3	BjHDA5
BjHDA6	BjHDA9
BjHDA4	BjHDA10
BjHDA2	BjHDA10
BjHDA6	BjHDA11
BjHDA9	BjHDA11
BjHDA2	BjHDA4
BjHDA1	BjHDA19
BjHDA3	BjHDA20
BjHDA5	BjHDA20
BjHDA13	BjHDA20
BjHDA12	BjHDA18
BjHDA6	BjHDA23
BjHDA17	BjHDA23
BjHDA6	BjHDA17
BjHDA9	BjHDA17
BjHDA11	BjHDA17
BjHDA3	BjHDA13
BjHDA5	BjHDA13
BjHDA10	BjHDA15
BjHDA4	BjHDA15
BjHDA2	BjHDA15
BjHDA6	BjHDA22
BjHDA9	BjHDA22
BjHDA11	BjHDA22
BjHDA17	BjHDA22
BjHDA2	BjHDA21
BjHDA15	BjHDA21
BjSDG18	BjSDG28
BjSDG2	BjSDG8
BjSDG16	BjSDG19
BjSDG11	BjSDG40
BjSDG41	BjSDG44
BjSDG8	BjSDG46
BjSDG2	BjSDG46
BjSDG21	BjSDG25
BjSDG4	BjSDG45
BjSDG35	BjSDG43
BjSDG14	BjSDG50
BjSDG15	BjSDG49
BjSDG1	BjSDG80
BjSDG12	BjSDG82
BjSDG52	BjSDG82
BjSDG27	BjSDG76
BjSDG66	BjSDG76
BjSDG4	BjSDG73
BjSDG45	BjSDG73
BjSDG54	BjSDG73
BjSDG3	BjSDG74
BjSDG8	BjSDG75
BjSDG46	BjSDG75
BjSDG55	BjSDG75
BjSDG5	BjSDG72
BjSDG9	BjSDG84
BjSDG18	BjSDG78
BjSDG11	BjSDG79
BjSDG40	BjSDG79
BjSDG77	BjSDG79
BjSDG13	BjSDG51
BjSDG16	BjSDG48
BjSDG19	BjSDG48
BjSDG32	BjSDG69
BjSDG21	BjSDG70
BjSDG25	BjSDG70
BjSDG62	BjSDG70
BjSDG63	BjSDG70
BjSDG27	BjSDG66
BjSDG24	BjSDG64
BjSDG20	BjSDG60
BjSDG21	BjSDG62
BjSDG25	BjSDG62
BjSDG29	BjSDG59
BjSDG4	BjSDG54
BjSDG45	BjSDG54
BjSDG6	BjSDG57
BjSDG22	BjSDG58
BjSDG7	BjSDG58
BjSDG33	BjSDG86
BjSDG42	BjSDG83
BjSDG21	BjSDG81
BjSDG25	BjSDG81
BjSDG70	BjSDG81
BjSDG62	BjSDG81
BjSDG63	BjSDG81
BjSDG12	BjSDG52
BjSDG41	BjSDG61
BjSDG44	BjSDG61
BjSDG30	BjSDG85
BjSDG38	BjSDG88
BjSDG11	BjSDG77
BjSDG40	BjSDG77
BjSDG21	BjSDG63
BjSDG25	BjSDG63
BjSDG62	BjSDG63
BjSDG8	BjSDG55
BjSDG47	BjSDG55
BjSDG2	BjSDG55
BjSDG39	BjSDG91
BjSDG58	BjSDG93
BjSDG11	BjSDG94
BjSDG40	BjSDG94
BjSDG79	BjSDG94
BjSDG77	BjSDG94
BjSDG16	BjSDG95
BjSDG19	BjSDG95
BjHAM1	BjHAM2
BjHAM1	BjHAM4
BjHAM2	BjHAM4
BjHAM3	BjHAM4
BjHAM1	BjHAM3
BjHAM2	BjHAM3
BjSRT1	BjSRT3
BjJMJ2	BjJMJ8
BjJMJ13	BjJMJ27
BjJMJ3	BjJMJ20
BjJMJ25	BjJMJ20
BjJMJ4	BjJMJ21
BjJMJ23	BjJMJ22
BjJMJ1	BjJMJ22
BjJMJ23	BjJMJ44
BjJMJ22	BjJMJ44
BjJMJ1	BjJMJ44
BjJMJ38	BjJMJ47
BjJMJ8	BjJMJ46
BjJMJ2	BjJMJ46
BjJMJ34	BjJMJ46
BjJMJ48	BjJMJ51
BjJMJ6	BjJMJ56
BjJMJ53	BjJMJ56
BjJMJ14	BjJMJ58
BjJMJ6	BjJMJ52
BjJMJ15	BjJMJ39
BjJMJ12	BjJMJ30
BjJMJ11	BjJMJ29
BjJMJ10	BjJMJ28
BjJMJ4	BjJMJ41
BjJMJ21	BjJMJ41
BjJMJ3	BjJMJ42
BjJMJ20	BjJMJ42
BjJMJ25	BjJMJ42
BjJMJ37	BjJMJ42
BjJMJ13	BjJMJ43
BjJMJ27	BjJMJ43
BjJMJ35	BjJMJ43
BjJMJ15	BjJMJ40
BjJMJ39	BjJMJ40
BjJMJ1	BjJMJ38
BjJMJ26	BjJMJ36
BjJMJ13	BjJMJ35
BjJMJ27	BjJMJ35
BjJMJ18	BjJMJ49
BjJMJ24	BjJMJ45
BjJMJ3	BjJMJ37
BjJMJ20	BjJMJ37
BjJMJ25	BjJMJ37
BjJMJ16	BjJMJ31
BjJMJ6	BjJMJ53
BjJMJ52	BjJMJ53
BjJMJ17	BjJMJ32
BjJMJ23	BjJMJ61
BjJMJ22	BjJMJ61
BjJMJ44	BjJMJ61
BjJMJ51	BjJMJ59
BjJMJ48	BjJMJ59
BjJMJ14	BjJMJ60
BjHDMA2	BjHDMA6
BjHDMA3	BjHDMA7
BjHDMA4	BjHDMA5
BjHDMA1	BjHDMA8
BjPRMT1	BjPRMT5
BjPRMT4	BjPRMT6
BjPRMT3	BjPRMT7
BjPRMT1	BjPRMT13
BjPRMT5	BjPRMT13
BjPRMT8	BjPRMT13
BjPRMT3	BjPRMT10
BjPRMT7	BjPRMT10
BjPRMT1	BjPRMT18
BjPRMT5	BjPRMT18
BjPRMT13	BjPRMT18
BjPRMT17	BjPRMT18
BjPRMT15	BjPRMT18
BjPRMT3	BjPRMT14
BjPRMT7	BjPRMT14
BjPRMT10	BjPRMT14
BjPRMT12	BjPRMT14
BjPRMT3	BjPRMT12
BjPRMT10	BjPRMT12
BjPRMT1	BjPRMT15
BjPRMT5	BjPRMT15
BjPRMT2	BjPRMT11
BjPRMT16	BjPRMT21
BjHAC1	BjHAC3
BjHAC3	BjHAC8
BjHAC1	BjHAC8
BjHAC2	BjHAC5
BjHAC4	BjHAC5
BjHAC4	BjHAC6

## Sheet: Table S2-5
Supplemental Table 2. HM gene pairs in nine Brassicaceae specises
Table S2-5 HM gene pairs of Brassica nigra
Gene_1	Gene_2
BnHAG1	BnHAG3
BnHAG2	BnHAG5
BnHAM1	BnHAM2
BnHAC2	BnHAC4
BnHAC3	BnHAC5
BnHAC4	BnHAC6
BnHAC5	BnHAC6
BnHDA1	BnHDA7
BnHDA6	BnHDA9
BnHDA1	BnHDA10
BnHDA6	BnHDA13
BnHDA9	BnHDA13
BnJMJ6	BnJMJ11
BnJMJ7	BnJMJ14
BnJMJ7	BnJMJ15
BnJMJ6	BnJMJ16
BnJMJ11	BnJMJ16
BnJMJ9	BnJMJ18
BnJMJ8	BnJMJ20
BnJMJ12	BnJMJ21
BnJMJ13	BnJMJ22
BnJMJ23	BnJMJ27
BnJMJ28	BnJMJ29
BnJMJ24	BnJMJ31
BnHDT2	BnHDT4
BnHDT2	BnHDT9
BnHDT6	BnHDT10
BnSDG2	BnSDG9
BnSDG3	BnSDG11
BnSDG7	BnSDG19
BnSDG20	BnSDG23
BnSDG16	BnSDG29
BnSDG15	BnSDG30
BnSDG13	BnSDG42
BnSDG14	BnSDG44
BnSDG25	BnSDG45
BnSDG1	BnSDG47
BnSDG14	BnSDG51
BnSDG44	BnSDG51
BnSDG49	BnSDG53
BnSDG25	BnSDG56
BnPRMT5	BnPRMT6
BnPRMT4	BnPRMT7
BnPRMT2	BnPRMT8
BnPRMT3	BnPRMT8
BnPRMT5	BnPRMT9
BnPRMT6	BnPRMT9
BnPRMT4	BnPRMT10
BnPRMT7	BnPRMT10

## Sheet: Table S2-6
Supplemental Table 2. HM gene pairs in nine Brassicaceae specises
Table S2-6 HM gene pairs of Brassica oleracea
Gene_1	Gene_2
BoHAG1	BoHAG5
BoHAM1	BoHAM2
BoHAC1	BoHAC3
BoHAC2	BoHAC4
BoHAC4	BoHAC6
BoHDA2	BoHDA5
BoHDA2	BoHDA8
BoHDA4	BoHDA10
BoHDA6	BoHDA11
BoHDA4	BoHDA14
BoHDT1	BoHDT6
BoHDT1	BoHDT8
BoHDT6	BoHDT8
BoSDG3	BoSDG8
BoSDG10	BoSDG13
BoSDG10	BoSDG16
BoSDG13	BoSDG16
BoSDG15	BoSDG20
BoSDG11	BoSDG33
BoSDG30	BoSDG34
BoSDG1	BoSDG35
BoSDG10	BoSDG36
BoSDG13	BoSDG36
BoSDG16	BoSDG36
BoSDG22	BoSDG38
BoSDG22	BoSDG40
BoSDG38	BoSDG40
BoSDG7	BoSDG45
BoSDG13	BoSDG51
BoSDG18	BoSDG52
BoSDG19	BoSDG54
BoSDG21	BoSDG55
BoSDG3	BoSDG62
BoSDG8	BoSDG62
BoJMJ7	BoJMJ11
BoJMJ2	BoJMJ13
BoJMJ2	BoJMJ16
BoJMJ13	BoJMJ16
BoJMJ10	BoJMJ17
BoJMJ4	BoJMJ19
BoJMJ5	BoJMJ20
BoJMJ3	BoJMJ21
BoJMJ16	BoJMJ22
BoJMJ15	BoJMJ23
BoJMJ8	BoJMJ27
BoJMJ12	BoJMJ31
BoJMJ25	BoJMJ31
BoJMJ5	BoJMJ32
BoJMJ20	BoJMJ32
BoPRMT4	BoPRMT8
BoPRMT3	BoPRMT9
BoPRMT3	BoPRMT11
BoPRMT1	BoPRMT12
BoPRMT5	BoPRMT13
BoPRMT2	BoPRMT14

## Sheet: Table S2-7
Supplemental Table 2. HM gene pairs in nine Brassicaceae specises
Table S2-7 HM gene pairs of Brassica rapa
Gene_1	Gene_2
BrHAM1	BrHAM2
BrHAC1	BrHAC4
BrHAC1	BrHAC5
BrHAC4	BrHAC5
BrHAC3	BrHAC5
BrHAC1	BrHAC3
BrHAC2	BrHAC6
BrHAC3	BrHAC6
BrHDA3	BrHDA5
BrHDA4	BrHDA6
BrHDA7	BrHDA14
BrHDA3	BrHDA13
BrHDA7	BrHDA11
BrHDT6	BrHDT1
BrHDT2	BrHDT1
BrHDT2	BrHDT6
BrHDT3	BrHDT9
BrJMJ4	BrJMJ10
BrJMJ1	BrJMJ26
BrJMJ8	BrJMJ26
BrJMJ16	BrJMJ26
BrJMJ18	BrJMJ24
BrJMJ13	BrJMJ20
BrJMJ18	BrJMJ29
BrJMJ24	BrJMJ29
BrJMJ2	BrJMJ7
BrPRMT7	BrPRMT13
BrPRMT1	BrPRMT6
BrPRMT3	BrPRMT8
BrPRMT3	BrPRMT9
BrPRMT1	BrPRMT10
BrPRMT6	BrPRMT10
BrSDG2	BrSDG7
BrSDG13	BrSDG16
BrSDG20	BrSDG27
BrSDG12	BrSDG42
BrSDG45	BrSDG47
BrSDG9	BrSDG48
BrSDG2	BrSDG50
BrSDG7	BrSDG50
BrSDG23	BrSDG52
BrSDG10	BrSDG53

## Sheet: Table S2-8
Supplemental Table 2. HM gene pairs in nine Brassicaceae specises
Table S2-8 HM gene pairs of Camelina sativa
Gene_1	Gene_2
CsHDT9	CsHDT1
CsHDT14	CsHDT1
CsHDT10	CsHDT3
CsHDT1	CsHDT4
CsHDT9	CsHDT4
CsHDT14	CsHDT4
CsHDT1	CsHDT5
CsHDT4	CsHDT5
CsHDT9	CsHDT5
CsHDT14	CsHDT5
CsHDT8	CsHDT6
CsHDT11	CsHDT6
CsHDT1	CsHDT7
CsHDT4	CsHDT7
CsHDT5	CsHDT7
CsHDT9	CsHDT7
CsHDT14	CsHDT7
CsHDT8	CsHDT11
CsHDT9	CsHDT14
CsHAG8	CsHAG4
CsHAG5	CsHAG6
CsHAG7	CsHAG9
CsHDA18	CsHDA37
CsHDA20	CsHDA3
CsHDA33	CsHDA3
CsHDA23	CsHDA5
CsHDA34	CsHDA5
CsHDA28	CsHDA6
CsHDA31	CsHDA6
CsHDA23	CsHDA9
CsHDA34	CsHDA9
CsHDA7	CsHDA10
CsHDA9	CsHDA12
CsHDA23	CsHDA12
CsHDA34	CsHDA12
CsHDA25	CsHDA13
CsHDA36	CsHDA13
CsHDA7	CsHDA14
CsHDA9	CsHDA15
CsHDA12	CsHDA15
CsHDA5	CsHDA16
CsHDA9	CsHDA16
CsHDA12	CsHDA16
CsHDA23	CsHDA16
CsHDA34	CsHDA16
CsHDA17	CsHDA19
CsHDA17	CsHDA24
CsHDA19	CsHDA24
CsHDA2	CsHDA29
CsHDA28	CsHDA31
CsHDA20	CsHDA33
CsHDA23	CsHDA34
CsHDA2	CsHDA35
CsHDA29	CsHDA35
CsHDA25	CsHDA36
CsSDG100	CsSDG14
CsSDG103	CsSDG14
CsSDG88	CsSDG15
CsSDG138	CsSDG15
CsSDG102	CsSDG17
CsSDG127	CsSDG17
CsSDG14	CsSDG19
CsSDG100	CsSDG19
CsSDG103	CsSDG19
CsSDG128	CsSDG21
CsSDG135	CsSDG21
CsSDG157	CsSDG21
CsSDG105	CsSDG23
CsSDG130	CsSDG23
CsSDG120	CsSDG24
CsSDG106	CsSDG26
CsSDG131	CsSDG26
CsSDG107	CsSDG27
CsSDG132	CsSDG27
CsSDG108	CsSDG28
CsSDG133	CsSDG28
CsSDG109	CsSDG29
CsSDG134	CsSDG29
CsSDG35	CsSDG36
CsSDG34	CsSDG38
CsSDG117	CsSDG39
CsSDG104	CsSDG40
CsSDG118	CsSDG40
CsSDG129	CsSDG40
CsSDG35	CsSDG41
CsSDG36	CsSDG41
CsSDG33	CsSDG46
CsSDG35	CsSDG48
CsSDG36	CsSDG48
CsSDG41	CsSDG48
CsSDG35	CsSDG49
CsSDG36	CsSDG49
CsSDG41	CsSDG49
CsSDG48	CsSDG49
CsSDG39	CsSDG51
CsSDG117	CsSDG51
CsSDG40	CsSDG52
CsSDG104	CsSDG52
CsSDG118	CsSDG52
CsSDG129	CsSDG52
CsSDG121	CsSDG54
CsSDG122	CsSDG55
CsSDG123	CsSDG56
CsSDG124	CsSDG57
CsSDG125	CsSDG59
CsSDG153	CsSDG60
CsSDG97	CsSDG61
CsSDG154	CsSDG61
CsSDG155	CsSDG62
CsSDG14	CsSDG63
CsSDG19	CsSDG63
CsSDG100	CsSDG63
CsSDG103	CsSDG63
CsSDG96	CsSDG64
CsSDG152	CsSDG64
CsSDG95	CsSDG65
CsSDG151	CsSDG65
CsSDG94	CsSDG66
CsSDG149	CsSDG66
CsSDG44	CsSDG68
CsSDG33	CsSDG69
CsSDG46	CsSDG69
CsSDG24	CsSDG70
CsSDG120	CsSDG70
CsSDG54	CsSDG71
CsSDG121	CsSDG71
CsSDG55	CsSDG73
CsSDG122	CsSDG73
CsSDG56	CsSDG74
CsSDG123	CsSDG74
CsSDG57	CsSDG75
CsSDG124	CsSDG75
CsSDG59	CsSDG76
CsSDG125	CsSDG76
CsSDG78	CsSDG83
CsSDG80	CsSDG89
CsSDG82	CsSDG91
CsSDG78	CsSDG92
CsSDG83	CsSDG92
CsSDG79	CsSDG93
CsSDG100	CsSDG103
CsSDG2	CsSDG110
CsSDG3	CsSDG111
CsSDG4	CsSDG112
CsSDG6	CsSDG113
CsSDG9	CsSDG114
CsSDG11	CsSDG115
CsSDG12	CsSDG116
CsSDG104	CsSDG118
CsSDG104	CsSDG119
CsSDG102	CsSDG127
CsSDG104	CsSDG129
CsSDG118	CsSDG129
CsSDG119	CsSDG129
CsSDG105	CsSDG130
CsSDG106	CsSDG131
CsSDG107	CsSDG132
CsSDG108	CsSDG133
CsSDG109	CsSDG134
CsSDG128	CsSDG135
CsSDG87	CsSDG136
CsSDG88	CsSDG138
CsSDG2	CsSDG139
CsSDG110	CsSDG139
CsSDG3	CsSDG141
CsSDG111	CsSDG141
CsSDG4	CsSDG142
CsSDG112	CsSDG142
CsSDG6	CsSDG144
CsSDG113	CsSDG144
CsSDG9	CsSDG145
CsSDG114	CsSDG145
CsSDG13	CsSDG146
CsSDG11	CsSDG147
CsSDG115	CsSDG147
CsSDG12	CsSDG148
CsSDG116	CsSDG148
CsSDG94	CsSDG149
CsSDG95	CsSDG151
CsSDG96	CsSDG152
CsSDG97	CsSDG154
CsSDG87	CsSDG156
CsSDG136	CsSDG156
CsSDG128	CsSDG157
CsSDG13	CsSDG158
CsSDG146	CsSDG158
CsHAM4	CsHAM1
CsHAM5	CsHAM1
CsHAM6	CsHAM1
CsHAM1	CsHAM3
CsHAM4	CsHAM3
CsHAM5	CsHAM3
CsHAM6	CsHAM3
CsHAM7	CsHAM3
CsHAM4	CsHAM5
CsHAM4	CsHAM6
CsHAM5	CsHAM6
CsHAM1	CsHAM7
CsHAM4	CsHAM7
CsHAM5	CsHAM7
CsHAM6	CsHAM7
CsSRT4	CsSRT1
CsSRT6	CsSRT1
CsSRT5	CsSRT3
CsSRT8	CsSRT3
CsSRT4	CsSRT6
CsSRT5	CsSRT8
CsJMJ45	CsJMJ5
CsJMJ70	CsJMJ5
CsJMJ55	CsJMJ6
CsJMJ65	CsJMJ6
CsJMJ56	CsJMJ7
CsJMJ66	CsJMJ7
CsJMJ57	CsJMJ8
CsJMJ63	CsJMJ8
CsJMJ67	CsJMJ8
CsJMJ40	CsJMJ14
CsJMJ43	CsJMJ14
CsJMJ48	CsJMJ14
CsJMJ58	CsJMJ14
CsJMJ68	CsJMJ14
CsJMJ16	CsJMJ17
CsJMJ15	CsJMJ18
CsJMJ12	CsJMJ19
CsJMJ14	CsJMJ20
CsJMJ40	CsJMJ20
CsJMJ43	CsJMJ20
CsJMJ48	CsJMJ20
CsJMJ58	CsJMJ20
CsJMJ68	CsJMJ20
CsJMJ15	CsJMJ21
CsJMJ18	CsJMJ21
CsJMJ16	CsJMJ23
CsJMJ17	CsJMJ23
CsJMJ8	CsJMJ25
CsJMJ57	CsJMJ25
CsJMJ63	CsJMJ25
CsJMJ67	CsJMJ25
CsJMJ64	CsJMJ26
CsJMJ4	CsJMJ29
CsJMJ50	CsJMJ30
CsJMJ75	CsJMJ30
CsJMJ49	CsJMJ31
CsJMJ74	CsJMJ31
CsJMJ12	CsJMJ33
CsJMJ19	CsJMJ33
CsJMJ62	CsJMJ35
CsJMJ8	CsJMJ36
CsJMJ25	CsJMJ36
CsJMJ57	CsJMJ36
CsJMJ63	CsJMJ36
CsJMJ67	CsJMJ36
CsJMJ26	CsJMJ37
CsJMJ64	CsJMJ37
CsJMJ39	CsJMJ42
CsJMJ40	CsJMJ43
CsJMJ38	CsJMJ46
CsJMJ39	CsJMJ47
CsJMJ42	CsJMJ47
CsJMJ40	CsJMJ48
CsJMJ43	CsJMJ48
CsJMJ40	CsJMJ58
CsJMJ43	CsJMJ58
CsJMJ48	CsJMJ58
CsJMJ1	CsJMJ59
CsJMJ57	CsJMJ63
CsJMJ55	CsJMJ65
CsJMJ56	CsJMJ66
CsJMJ57	CsJMJ67
CsJMJ63	CsJMJ67
CsJMJ40	CsJMJ68
CsJMJ43	CsJMJ68
CsJMJ48	CsJMJ68
CsJMJ58	CsJMJ68
CsJMJ44	CsJMJ69
CsJMJ45	CsJMJ70
CsJMJ1	CsJMJ72
CsJMJ59	CsJMJ72
CsJMJ2	CsJMJ73
CsJMJ49	CsJMJ74
CsJMJ50	CsJMJ75
CsJMJ51	CsJMJ76
CsJMJ44	CsJMJ77
CsJMJ69	CsJMJ77
CsHDMA1	CsHDMA3
CsPRMT1	CsPRMT4
CsPRMT13	CsPRMT4
CsPRMT19	CsPRMT4
CsPRMT25	CsPRMT4
CsPRMT15	CsPRMT5
CsPRMT24	CsPRMT5
CsPRMT18	CsPRMT6
CsPRMT23	CsPRMT6
CsPRMT3	CsPRMT9
CsPRMT8	CsPRMT11
CsPRMT3	CsPRMT12
CsPRMT9	CsPRMT12
CsPRMT1	CsPRMT13
CsPRMT8	CsPRMT16
CsPRMT11	CsPRMT16
CsPRMT3	CsPRMT17
CsPRMT9	CsPRMT17
CsPRMT12	CsPRMT17
CsPRMT1	CsPRMT19
CsPRMT13	CsPRMT19
CsPRMT2	CsPRMT21
CsPRMT8	CsPRMT22
CsPRMT11	CsPRMT22
CsPRMT16	CsPRMT22
CsPRMT18	CsPRMT23
CsPRMT15	CsPRMT24
CsPRMT13	CsPRMT25
CsPRMT2	CsPRMT26
CsPRMT21	CsPRMT26
CsPRMT3	CsPRMT27
CsPRMT9	CsPRMT27
CsPRMT12	CsPRMT27
CsPRMT17	CsPRMT27
CsHAC8	CsHAC2
CsHAC1	CsHAC3
CsHAC6	CsHAC3
CsHAC7	CsHAC3
CsHAC10	CsHAC3
CsHAC1	CsHAC4
CsHAC2	CsHAC4
CsHAC7	CsHAC4
CsHAC8	CsHAC4
CsHAC10	CsHAC4
CsHAC1	CsHAC6
CsHAC1	CsHAC7
CsHAC6	CsHAC7
CsHAC1	CsHAC8
CsHAC5	CsHAC8
CsHAC7	CsHAC8
CsHAC8	CsHAC9
CsHAC1	CsHAC10
CsHAC6	CsHAC10
CsHAC7	CsHAC10
CsHAC8	CsHAC10

## Sheet: Table S2-9
Supplemental Table 2. HM gene pairs in nine Brassicaceae specises
Table S2-9 HM gene pairs of Capsella rubella
Gene_1	Gene_2
CrHAC2	CrHAC4
CrHAC1	CrHAC4
CrHAC3	CrHAC4
CrHDA3	CrHDA14
CrJMJ4	CrJMJ6
CrJMJ5	CrJMJ12
CrHDT2	CrHDT6
CrHDT7	CrHDT2
CrSDG33	CrSDG36
CrSDG7	CrSDG14
CrSDG5	CrSDG29
CrSDG4	CrSDG48
CrPRMT5	CrPRMT6
CrPRMT4	CrPRMT7
CrPRMT2	CrPRMT8
