# Supplementary material for: Genome-wide identification of Brassicaceae histone modification genes and their responses to abiotic stresses in allotetraploid rapeseed
Source: BMC Plant Biol. 2023 May 11;23:248. doi: 10.1186/s12870-023-04256-1 (PMC10173674; doi:10.1186/s12870-023-04256-1)
Supplement: Supplementary file 9 — Supplementary Material 9 [file 12870_2023_4256_MOESM9_ESM.xlsx]

## Sheet: Table S3-1
Supplemental Table 3. HM gene pairs between Arabidopsis and other Brassicaceae
Table S3-1 HM gene pairs between Arabidopsis and Brassica napus.
Gene_1	Gene_2
AtHDT2	BnaHDT1
AtHDT1	BnaHDT2
AtHDT1	BnaHDT11
AtHDT2	BnaHDT11
AtHDT2	BnaHDT8
AtHDT1	BnaHDT9
AtHDT2	BnaHDT9
AtHDT1	BnaHDT5
AtHDT1	BnaHDT7
AtHDT2	BnaHDT7
AtHAG2	BnaHAG5
AtHAG3	BnaHAG7
AtHAG2	BnaHAG6
AtHAG3	BnaHAG3
AtHAG2	BnaHAG2
AtHDA17	BnaHDA20
AtHDA8	BnaHDA25
AtHDA6	BnaHDA30
AtHDA6	BnaHDA7
AtHDA6	BnaHDA13
AtHDA18	BnaHDA12
AtHDA6	BnaHDA8
AtHDA10	BnaHDA8
AtHDA14	BnaHDA1
AtHDA8	BnaHDA14
AtHDA14	BnaHDA15
AtHDA6	BnaHDA19
AtSDG40	BnaSDG2
AtSDG13	BnaSDG3
AtSDG33	BnaSDG6
AtSDG7	BnaSDG8
AtSDG24	BnaSDG8
AtSDG31	BnaSDG9
AtSDG16	BnaSDG10
AtSDG27	BnaSDG13
AtSDG7	BnaSDG16
AtSDG24	BnaSDG16
AtSDG31	BnaSDG21
AtSDG17	BnaSDG23
AtSDG34	BnaSDG25
AtSDG13	BnaSDG26
AtSDG37	BnaSDG28
AtSDG7	BnaSDG30
AtSDG24	BnaSDG30
AtSDG17	BnaSDG32
AtSDG19	BnaSDG32
AtSDG17	BnaSDG33
AtSDG19	BnaSDG33
AtSDG8	BnaSDG35
AtSDG35	BnaSDG40
AtSDG7	BnaSDG44
AtSDG24	BnaSDG44
AtSDG43	BnaSDG46
AtSDG27	BnaSDG47
AtSDG5	BnaSDG48
AtSDG10	BnaSDG48
AtSDG38	BnaSDG56
AtSDG13	BnaSDG59
AtSDG33	BnaSDG61
AtSDG7	BnaSDG62
AtSDG24	BnaSDG62
AtSDG31	BnaSDG63
AtSDG7	BnaSDG65
AtSDG24	BnaSDG65
AtSDG27	BnaSDG69
AtSDG5	BnaSDG72
AtSDG10	BnaSDG72
AtSDG7	BnaSDG75
AtSDG24	BnaSDG75
AtSDG17	BnaSDG77
AtSDG19	BnaSDG77
AtSDG8	BnaSDG80
AtSDG19	BnaSDG82
AtSDG13	BnaSDG84
AtSDG34	BnaSDG85
AtSDG16	BnaSDG86
AtSDG7	BnaSDG89
AtSDG24	BnaSDG89
AtSDG43	BnaSDG91
AtSDG27	BnaSDG93
AtSDG5	BnaSDG94
AtSDG10	BnaSDG94
AtSDG38	BnaSDG100
AtSDG42	BnaSDG105
AtSDG35	BnaSDG107
AtHAM1	BnaHAM1
AtHAM2	BnaHAM1
AtHAM1	BnaHAM4
AtHAM2	BnaHAM4
AtHAM1	BnaHAM3
AtHAM2	BnaHAM3
AtHAM1	BnaHAM2
AtHAM2	BnaHAM2
AtSRT1	BnaSRT3
AtSRT1	BnaSRT1
AtJMJ26	BnaJMJ43
AtJMJ29	BnaJMJ43
AtJMJ26	BnaJMJ57
AtJMJ29	BnaJMJ57
AtJMJ26	BnaJMJ20
AtJMJ29	BnaJMJ20
AtJMJ15	BnaJMJ46
AtJMJ18	BnaJMJ46
AtJMJ26	BnaJMJ54
AtJMJ29	BnaJMJ54
AtJMJ29	BnaJMJ9
AtJMJ13	BnaJMJ3
AtJMJ12	BnaJMJ64
AtJMJ26	BnaJMJ27
AtJMJ29	BnaJMJ27
AtJMJ11	BnaJMJ65
AtJMJ13	BnaJMJ60
AtJMJ13	BnaJMJ35
AtJMJ15	BnaJMJ10
AtJMJ21	BnaJMJ34
AtJMJ20	BnaJMJ66
AtJMJ27	BnaJMJ23
AtJMJ20	BnaJMJ25
AtJMJ28	BnaJMJ8
AtJMJ22	BnaJMJ59
AtJMJ27	BnaJMJ6
AtJMJ14	BnaJMJ28
AtJMJ15	BnaJMJ28
AtJMJ18	BnaJMJ28
AtJMJ13	BnaJMJ58
AtJMJ19	BnaJMJ12
AtJMJ27	BnaJMJ62
AtJMJ19	BnaJMJ5
AtJMJ12	BnaJMJ16
AtJMJ13	BnaJMJ50
AtJMJ14	BnaJMJ1
AtJMJ15	BnaJMJ1
AtJMJ18	BnaJMJ1
AtJMJ28	BnaJMJ2
AtJMJ22	BnaJMJ29
AtJMJ11	BnaJMJ30
AtJMJ14	BnaJMJ32
AtJMJ21	BnaJMJ17
AtJMJ21	BnaJMJ49
AtJMJ19	BnaJMJ42
AtJMJ27	BnaJMJ38
AtJMJ28	BnaJMJ51
AtHDMA2	BnaHDMA1
AtHDMA2	BnaHDMA5
AtHDMA3	BnaHDMA8
AtHDMA3	BnaHDMA4
AtPRMT15	BnaPRMT15
AtPRMT15	BnaPRMT11
AtPRMT14	BnaPRMT6
AtPRMT11	BnaPRMT4
AtPRMT12	BnaPRMT4
AtPRMT14	BnaPRMT2
AtPRMT11	BnaPRMT8
AtPRMT12	BnaPRMT8
AtPRMT11	BnaPRMT1
AtPRMT12	BnaPRMT1
AtPRMT15	BnaPRMT5
AtPRMT11	BnaPRMT20
AtPRMT12	BnaPRMT20
AtPRMT15	BnaPRMT21
AtPRMT14	BnaPRMT17
AtPRMT14	BnaPRMT13
AtPRMT11	BnaPRMT12
AtPRMT12	BnaPRMT12
AtPRMT11	BnaPRMT18
AtPRMT12	BnaPRMT18
AtPRMT14	BnaPRMT19
AtPRMT14	BnaPRMT7
AtHAC5	BnaHAC7
AtHAC4	BnaHAC6
AtHAC5	BnaHAC6
AtHAC4	BnaHAC1
AtHAC5	BnaHAC1
AtHAC4	BnaHAC2
AtHAC5	BnaHAC2
AtHAC12	BnaHAC9
AtHAC5	BnaHAC3
AtHAF1	BnaHAF2

## Sheet: Table S3-2
Supplemental Table 3. HM gene pairs between Arabidopsis and other Brassicaceae
Table S3-2 HM gene pairs between Arabidopsis and Brassica carinata.
Gene_1	Gene_2
AtHDT1	BcHDT16
AtHDT3	BcHDT15
AtHDT1	BcHDT10
AtHDT2	BcHDT10
AtHDT2	BcHDT9
AtHDT1	BcHDT5
AtHDT2	BcHDT5
AtHDT1	BcHDT1
AtHDT1	BcHDT2
AtHDT2	BcHDT2
AtHAG3	BcHAG6
AtHAG2	BcHAG7
AtHAG2	BcHAG5
AtHAG1	BcHAG4
AtHAG1	BcHAG1
AtHAG2	BcHAG3
AtHDA14	BcHDA24
AtHDA6	BcHDA19
AtHDA8	BcHDA21
AtHDA6	BcHDA15
AtHDA6	BcHDA12
AtHDA6	BcHDA5
AtHDA6	BcHDA4
AtHDA6	BcHDA2
AtHDA10	BcHDA3
AtSDG2	BcSDG88
AtSDG40	BcSDG89
AtSDG34	BcSDG86
AtSDG2	BcSDG83
AtSDG7	BcSDG77
AtSDG24	BcSDG77
AtSDG17	BcSDG78
AtSDG19	BcSDG78
AtSDG8	BcSDG81
AtSDG8	BcSDG82
AtSDG7	BcSDG71
AtSDG24	BcSDG71
AtSDG7	BcSDG72
AtSDG24	BcSDG72
AtSDG27	BcSDG74
AtSDG5	BcSDG75
AtSDG10	BcSDG75
AtSDG5	BcSDG76
AtSDG10	BcSDG76
AtSDG13	BcSDG63
AtSDG13	BcSDG66
AtSDG37	BcSDG67
AtSDG35	BcSDG53
AtSDG36	BcSDG57
AtSDG31	BcSDG59
AtSDG13	BcSDG48
AtSDG7	BcSDG45
AtSDG24	BcSDG45
AtSDG31	BcSDG39
AtSDG7	BcSDG40
AtSDG24	BcSDG40
AtSDG13	BcSDG29
AtSDG17	BcSDG33
AtSDG19	BcSDG33
AtSDG17	BcSDG34
AtSDG36	BcSDG24
AtSDG27	BcSDG27
AtSDG38	BcSDG21
AtSDG8	BcSDG23
AtSDG31	BcSDG18
AtSDG5	BcSDG14
AtSDG22	BcSDG15
AtSDG37	BcSDG16
AtSDG7	BcSDG2
AtSDG24	BcSDG2
AtSDG33	BcSDG3
AtHAM1	BcHAM5
AtHAM2	BcHAM5
AtHAM1	BcHAM4
AtHAM2	BcHAM4
AtHAM1	BcHAM2
AtHAM2	BcHAM2
AtHAM1	BcHAM3
AtHAM2	BcHAM3
AtHAM1	BcHAM1
AtHAM2	BcHAM1
AtSRT1	BcSRT3
AtJMJ28	BcJMJ57
AtJMJ21	BcJMJ56
AtJMJ28	BcJMJ45
AtJMJ13	BcJMJ46
AtJMJ26	BcJMJ47
AtJMJ29	BcJMJ47
AtJMJ11	BcJMJ48
AtJMJ22	BcJMJ49
AtJMJ13	BcJMJ50
AtJMJ14	BcJMJ41
AtJMJ15	BcJMJ41
AtJMJ18	BcJMJ41
AtJMJ13	BcJMJ35
AtJMJ26	BcJMJ36
AtJMJ29	BcJMJ36
AtJMJ20	BcJMJ37
AtJMJ21	BcJMJ33
AtJMJ13	BcJMJ34
AtJMJ15	BcJMJ30
AtJMJ18	BcJMJ30
AtJMJ26	BcJMJ31
AtJMJ29	BcJMJ31
AtJMJ19	BcJMJ27
AtJMJ27	BcJMJ28
AtJMJ13	BcJMJ22
AtJMJ26	BcJMJ23
AtJMJ29	BcJMJ23
AtJMJ14	BcJMJ24
AtJMJ15	BcJMJ24
AtJMJ18	BcJMJ24
AtJMJ15	BcJMJ21
AtJMJ18	BcJMJ21
AtJMJ21	BcJMJ19
AtJMJ20	BcJMJ17
AtJMJ14	BcJMJ12
AtJMJ26	BcJMJ13
AtJMJ29	BcJMJ13
AtJMJ21	BcJMJ15
AtJMJ19	BcJMJ10
AtJMJ12	BcJMJ11
AtJMJ12	BcJMJ1
AtJMJ27	BcJMJ2
AtJMJ27	BcJMJ4
AtJMJ19	BcJMJ7
AtHDMA2	BcHDMA7
AtHDMA3	BcHDMA5
AtHDMA3	BcHDMA3
AtHDMA2	BcHDMA2
AtPRMT15	BcPRMT22
AtPRMT15	BcPRMT21
AtPRMT15	BcPRMT20
AtPRMT11	BcPRMT18
AtPRMT12	BcPRMT18
AtPRMT11	BcPRMT17
AtPRMT12	BcPRMT17
AtPRMT14	BcPRMT14
AtPRMT14	BcPRMT10
AtPRMT15	BcPRMT7
AtPRMT15	BcPRMT2
AtPRMT11	BcPRMT3
AtPRMT12	BcPRMT3
AtHAC5	BcHAC9
AtHAC5	BcHAC8
AtHAC12	BcHAC6
AtHAC5	BcHAC3
AtHAC4	BcHAC1
AtHAC5	BcHAC1
AtHAF1	BcHAF3
AtHAF1	BcHAF1

## Sheet: Table S3-3
Supplemental Table 3. HM gene pairs between Arabidopsis and other Brassicaceae
Table S3-3 HM gene pairs between Arabidopsis and Brassica juncea.
Gene_1	Gene_2
AtHDT1	BjHDT1
AtHDT2	BjHDT1
AtHDT1	BjHDT5
AtHDT2	BjHDT5
AtHDT1	BjHDT8
AtHDT2	BjHDT8
AtHDT2	BjHDT11
AtHDT3	BjHDT9
AtHDT1	BjHDT13
AtHAG2	BjHAG1
AtHAG3	BjHAG2
AtHAG2	BjHAG3
AtHAG3	BjHAG6
AtHAG1	BjHAG5
AtHAG1	BjHAG7
AtHAG2	BjHAG4
AtHDA8	BjHDA12
AtHDA6	BjHDA6
AtHDA6	BjHDA9
AtHDA6	BjHDA11
AtHDA8	BjHDA18
AtHDA6	BjHDA24
AtHDA6	BjHDA17
AtHDA6	BjHDA22
AtHDA18	BjHDA21
AtHDA14	BjHDA16
AtSDG31	BjSDG12
AtSDG1	BjSDG14
AtSDG42	BjSDG42
AtSDG34	BjSDG22
AtSDG37	BjSDG23
AtSDG8	BjSDG27
AtSDG34	BjSDG7
AtSDG7	BjSDG40
AtSDG24	BjSDG40
AtSDG5	BjSDG41
AtSDG10	BjSDG41
AtSDG5	BjSDG44
AtSDG10	BjSDG44
AtSDG38	BjSDG3
AtSDG40	BjSDG5
AtSDG33	BjSDG9
AtSDG17	BjSDG25
AtSDG19	BjSDG25
AtSDG35	BjSDG43
AtSDG13	BjSDG6
AtSDG35	BjSDG35
AtSDG1	BjSDG50
AtSDG31	BjSDG82
AtSDG8	BjSDG76
AtSDG38	BjSDG74
AtSDG40	BjSDG72
AtSDG33	BjSDG84
AtSDG7	BjSDG79
AtSDG24	BjSDG79
AtSDG8	BjSDG66
AtSDG17	BjSDG62
AtSDG19	BjSDG62
AtSDG13	BjSDG57
AtSDG34	BjSDG58
AtSDG42	BjSDG83
AtSDG17	BjSDG81
AtSDG19	BjSDG81
AtSDG5	BjSDG61
AtSDG10	BjSDG61
AtSDG7	BjSDG77
AtSDG24	BjSDG77
AtSDG17	BjSDG63
AtSDG19	BjSDG63
AtSDG43	BjSDG96
AtSDG34	BjSDG93
AtSDG7	BjSDG94
AtSDG24	BjSDG94
AtHAM1	BjHAM1
AtHAM2	BjHAM1
AtHAM1	BjHAM2
AtHAM2	BjHAM2
AtHAM1	BjHAM4
AtHAM2	BjHAM4
AtHAM1	BjHAM3
AtHAM2	BjHAM3
AtSRT1	BjSRT2
AtSRT1	BjSRT4
AtJMJ26	BjJMJ3
AtJMJ29	BjJMJ3
AtJMJ13	BjJMJ4
AtJMJ27	BjJMJ6
AtJMJ28	BjJMJ8
AtJMJ15	BjJMJ10
AtJMJ18	BjJMJ10
AtJMJ21	BjJMJ15
AtJMJ20	BjJMJ18
AtJMJ29	BjJMJ20
AtJMJ13	BjJMJ21
AtJMJ15	BjJMJ22
AtJMJ18	BjJMJ22
AtJMJ22	BjJMJ16
AtJMJ11	BjJMJ17
AtJMJ28	BjJMJ2
AtJMJ14	BjJMJ1
AtJMJ26	BjJMJ25
AtJMJ29	BjJMJ25
AtJMJ15	BjJMJ44
AtJMJ18	BjJMJ44
AtJMJ28	BjJMJ46
AtJMJ19	BjJMJ51
AtJMJ12	BjJMJ58
AtJMJ27	BjJMJ52
AtJMJ19	BjJMJ48
AtJMJ21	BjJMJ39
AtJMJ15	BjJMJ28
AtJMJ18	BjJMJ28
AtJMJ13	BjJMJ41
AtJMJ26	BjJMJ42
AtJMJ29	BjJMJ42
AtJMJ21	BjJMJ40
AtJMJ14	BjJMJ38
AtJMJ13	BjJMJ33
AtJMJ20	BjJMJ49
AtJMJ26	BjJMJ37
AtJMJ29	BjJMJ37
AtJMJ22	BjJMJ31
AtJMJ27	BjJMJ54
AtJMJ11	BjJMJ32
AtJMJ19	BjJMJ59
AtJMJ12	BjJMJ60
AtHDMA3	BjHDMA4
AtHDMA2	BjHDMA1
AtHDMA3	BjHDMA5
AtHDMA2	BjHDMA8
AtPRMT11	BjPRMT1
AtPRMT12	BjPRMT1
AtPRMT14	BjPRMT3
AtPRMT11	BjPRMT5
AtPRMT12	BjPRMT5
AtPRMT14	BjPRMT7
AtPRMT11	BjPRMT8
AtPRMT12	BjPRMT8
AtPRMT11	BjPRMT13
AtPRMT12	BjPRMT13
AtPRMT14	BjPRMT10
AtPRMT11	BjPRMT18
AtPRMT12	BjPRMT18
AtPRMT11	BjPRMT17
AtPRMT15	BjPRMT16
AtPRMT14	BjPRMT14
AtPRMT14	BjPRMT12
AtPRMT11	BjPRMT15
AtPRMT12	BjPRMT15
AtPRMT15	BjPRMT21
AtHAC4	BjHAC3
AtHAC5	BjHAC3
AtHAC5	BjHAC1
AtHAC5	BjHAC7
AtHAC4	BjHAC8
AtHAC5	BjHAC8
AtHAC4	BjHAC9

## Sheet: Table S3-4
Supplemental Table 3. HM gene pairs between Arabidopsis and other Brassicaceae
Table S3-4 HM gene pairs between Arabidopsis and Brassica nigra.
Gene_1	Gene_2
AtHAG2	BnHAG1
AtHAG1	BnHAG2
AtHAG2	BnHAG3
AtHAG3	BnHAG4
AtHAG1	BnHAG5
AtHAM1	BnHAM1
AtHAM2	BnHAM1
AtHAM1	BnHAM2
AtHAM2	BnHAM2
AtHAC12	BnHAC1
AtHAC4	BnHAC3
AtHAC5	BnHAC3
AtHAC5	BnHAC4
AtHAC4	BnHAC5
AtHAC5	BnHAC5
AtHAC4	BnHAC6
AtHAC5	BnHAC6
AtHAF1	BnHAF1
AtHDA8	BnHDA2
AtHDA14	BnHDA5
AtHDA6	BnHDA6
AtHDA18	BnHDA8
AtHDA6	BnHDA9
AtHDA10	BnHDA12
AtHDA6	BnHDA13
AtSRT1	BnSRT2
AtJMJ15	BnJMJ1
AtJMJ18	BnJMJ1
AtJMJ22	BnJMJ4
AtJMJ11	BnJMJ5
AtJMJ26	BnJMJ6
AtJMJ29	BnJMJ6
AtJMJ13	BnJMJ7
AtJMJ28	BnJMJ8
AtJMJ26	BnJMJ11
AtJMJ29	BnJMJ11
AtJMJ14	BnJMJ12
AtJMJ18	BnJMJ12
AtJMJ21	BnJMJ13
AtJMJ13	BnJMJ14
AtJMJ13	BnJMJ15
AtJMJ26	BnJMJ16
AtJMJ29	BnJMJ16
AtJMJ15	BnJMJ19
AtJMJ18	BnJMJ19
AtJMJ28	BnJMJ20
AtJMJ14	BnJMJ21
AtJMJ15	BnJMJ21
AtJMJ18	BnJMJ21
AtJMJ21	BnJMJ22
AtJMJ19	BnJMJ23
AtJMJ12	BnJMJ24
AtJMJ20	BnJMJ25
AtJMJ19	BnJMJ27
AtJMJ27	BnJMJ28
AtJMJ27	BnJMJ29
AtJMJ12	BnJMJ31
AtHDMA3	BnHDMA1
AtHDMA2	BnHDMA4
AtHDT1	BnHDT2
AtHDT2	BnHDT2
AtHDT3	BnHDT3
AtHDT2	BnHDT4
AtHDT1	BnHDT7
AtHDT1	BnHDT9
AtHDT2	BnHDT9
AtHDT1	BnHDT10
AtSDG27	BnSDG2
AtSDG36	BnSDG5
AtSDG10	BnSDG7
AtSDG42	BnSDG8
AtSDG27	BnSDG9
AtSDG43	BnSDG10
AtSDG29	BnSDG12
AtSDG13	BnSDG15
AtSDG34	BnSDG16
AtSDG5	BnSDG19
AtSDG10	BnSDG19
AtSDG17	BnSDG20
AtSDG19	BnSDG20
AtSDG17	BnSDG23
AtSDG19	BnSDG23
AtSDG8	BnSDG25
AtSDG22	BnSDG26
AtSDG37	BnSDG27
AtSDG34	BnSDG29
AtSDG13	BnSDG30
AtSDG19	BnSDG36
AtSDG40	BnSDG40
AtSDG38	BnSDG43
AtSDG8	BnSDG45
AtSDG7	BnSDG49
AtSDG24	BnSDG49
AtSDG33	BnSDG52
AtSDG7	BnSDG53
AtSDG24	BnSDG53
AtSDG8	BnSDG56
AtPRMT14	BnPRMT2
AtPRMT14	BnPRMT3
AtPRMT11	BnPRMT4
AtPRMT12	BnPRMT4
AtPRMT15	BnPRMT5
AtPRMT15	BnPRMT6
AtPRMT11	BnPRMT7
AtPRMT12	BnPRMT7
AtPRMT14	BnPRMT8
AtPRMT15	BnPRMT9
AtPRMT11	BnPRMT10
AtPRMT12	BnPRMT10
AtPRMT16	BnPRMT11

## Sheet: Table S3-5
Supplemental Table 3. HM gene pairs between Arabidopsis and other Brassicaceae
Table S3-5 HM gene pairs between Arabidopsis and Brassica oleracea.
Gene_1	Gene_2
AtHAG2	BoHAG1
AtHAG3	BoHAG2
AtHAG2	BoHAG5
AtHAM1	BoHAM1
AtHAM2	BoHAM1
AtHAM1	BoHAM2
AtHAM2	BoHAM2
AtHAC4	BoHAC1
AtHAC5	BoHAC1
AtHAC4	BoHAC3
AtHAC5	BoHAC3
AtHAC5	BoHAC4
AtHAF1	BoHAF2
AtSRT1	BoSRT2
AtHDA14	BoHDA1
AtHDA6	BoHDA11
AtHDA8	BoHDA13
AtHDA18	BoHDA14
AtHDA6	BoHDA15
AtHDT1	BoHDT2
AtHDT2	BoHDT2
AtHDT1	BoHDT6
AtHDT1	BoHDT8
AtHDT2	BoHDT8
AtSDG2	BoSDG1
AtSDG38	BoSDG4
AtSDG13	BoSDG7
AtSDG33	BoSDG9
AtSDG7	BoSDG10
AtSDG24	BoSDG10
AtSDG31	BoSDG11
AtSDG7	BoSDG13
AtSDG24	BoSDG13
AtSDG7	BoSDG16
AtSDG24	BoSDG16
AtSDG27	BoSDG19
AtSDG5	BoSDG21
AtSDG10	BoSDG21
AtSDG17	BoSDG22
AtSDG19	BoSDG22
AtSDG35	BoSDG29
AtSDG36	BoSDG32
AtSDG2	BoSDG35
AtSDG7	BoSDG36
AtSDG24	BoSDG36
AtSDG17	BoSDG38
AtSDG19	BoSDG38
AtSDG17	BoSDG40
AtSDG19	BoSDG40
AtSDG8	BoSDG42
AtSDG37	BoSDG44
AtSDG13	BoSDG45
AtSDG34	BoSDG46
AtSDG16	BoSDG47
AtSDG7	BoSDG51
AtSDG24	BoSDG51
AtSDG43	BoSDG53
AtSDG27	BoSDG54
AtSDG5	BoSDG55
AtSDG10	BoSDG55
AtSDG42	BoSDG57
AtJMJ14	BoJMJ2
AtJMJ15	BoJMJ2
AtJMJ18	BoJMJ2
AtJMJ28	BoJMJ3
AtJMJ21	BoJMJ4
AtJMJ13	BoJMJ5
AtJMJ19	BoJMJ7
AtJMJ27	BoJMJ8
AtJMJ19	BoJMJ11
AtJMJ29	BoJMJ12
AtJMJ15	BoJMJ13
AtJMJ18	BoJMJ13
AtJMJ14	BoJMJ16
AtJMJ15	BoJMJ16
AtJMJ18	BoJMJ16
AtJMJ21	BoJMJ19
AtJMJ13	BoJMJ20
AtJMJ28	BoJMJ21
AtJMJ15	BoJMJ22
AtJMJ26	BoJMJ25
AtJMJ29	BoJMJ25
AtJMJ12	BoJMJ26
AtJMJ27	BoJMJ27
AtJMJ20	BoJMJ29
AtJMJ26	BoJMJ31
AtJMJ29	BoJMJ31
AtJMJ13	BoJMJ32
AtJMJ22	BoJMJ33
AtJMJ11	BoJMJ34
AtHDMA2	BoHDMA1
AtHDMA3	BoHDMA4
AtPRMT11	BoPRMT1
AtPRMT12	BoPRMT1
AtPRMT14	BoPRMT3
AtPRMT15	BoPRMT5
AtPRMT14	BoPRMT9
AtPRMT14	BoPRMT11
AtPRMT11	BoPRMT12
AtPRMT12	BoPRMT12
AtPRMT15	BoPRMT13

## Sheet: Table S3-6
Supplemental Table 3. HM gene pairs between Arabidopsis and other Brassicaceae
Table S3-6 HM gene pairs between Arabidopsis and Brassica rapa.
Gene_1	Gene_2
AtHAG3	BrHAG1
AtHAG2	BrHAG4
AtHAM1	BrHAM2
AtHAM2	BrHAM2
AtHAM1	BrHAM1
AtHAM2	BrHAM1
AtHAC4	BrHAC2
AtHAC5	BrHAC2
AtHAC5	BrHAC3
AtHAC4	BrHAC6
AtHAC5	BrHAC6
AtHAF1	BrHAF2
AtHDA14	BrHDA1
AtHDA6	BrHDA7
AtHDA10	BrHDA9
AtHDA6	BrHDA10
AtHDA8	BrHDA15
AtHDA6	BrHDA14
AtHDA18	BrHDA13
AtSRT1	BrSRT2
AtHDT1	BrHDT1
AtHDT2	BrHDT1
AtHDT1	BrHDT6
AtHDT2	BrHDT6
AtHDT1	BrHDT2
AtHDT2	BrHDT2
AtJMJ19	BrJMJ4
AtJMJ27	BrJMJ5
AtJMJ19	BrJMJ10
AtJMJ22	BrJMJ27
AtJMJ11	BrJMJ28
AtJMJ14	BrJMJ1
AtJMJ15	BrJMJ1
AtJMJ18	BrJMJ1
AtJMJ28	BrJMJ2
AtJMJ26	BrJMJ18
AtJMJ29	BrJMJ18
AtJMJ13	BrJMJ25
AtJMJ12	BrJMJ14
AtJMJ15	BrJMJ8
AtJMJ18	BrJMJ8
AtJMJ14	BrJMJ26
AtJMJ15	BrJMJ26
AtJMJ18	BrJMJ26
AtJMJ26	BrJMJ24
AtJMJ29	BrJMJ24
AtJMJ26	BrJMJ29
AtJMJ29	BrJMJ29
AtJMJ21	BrJMJ15
AtJMJ20	BrJMJ23
AtJMJ27	BrJMJ21
AtJMJ28	BrJMJ7
AtHDMA2	BrHDMA1
AtPRMT15	BrPRMT13
AtPRMT11	BrPRMT1
AtPRMT12	BrPRMT1
AtPRMT14	BrPRMT3
AtPRMT15	BrPRMT7
AtPRMT11	BrPRMT6
AtPRMT12	BrPRMT6
AtPRMT14	BrPRMT8
AtPRMT14	BrPRMT9
AtPRMT11	BrPRMT10
AtPRMT12	BrPRMT10
AtSDG38	BrSDG3
AtSDG34	BrSDG6
AtSDG33	BrSDG8
AtSDG7	BrSDG9
AtSDG24	BrSDG9
AtSDG31	BrSDG10
AtSDG36	BrSDG18
AtSDG17	BrSDG21
AtSDG19	BrSDG21
AtSDG34	BrSDG22
AtSDG13	BrSDG23
AtSDG37	BrSDG25
AtSDG17	BrSDG27
AtSDG19	BrSDG27
AtSDG8	BrSDG29
AtSDG35	BrSDG38
AtSDG43	BrSDG43
AtSDG5	BrSDG45
AtSDG10	BrSDG45
AtSDG42	BrSDG46
AtSDG5	BrSDG47
AtSDG10	BrSDG47
AtSDG7	BrSDG48
AtSDG24	BrSDG48
AtSDG13	BrSDG52

## Sheet: Table S3-7
Supplemental Table 3. HM gene pairs between Arabidopsis and other Brassicaceae
Table S3-7 HM gene pairs between Arabidopsis and Camelina sativa.
Gene_1	Gene_2
AtHDT1	CsHDT1
AtHDT2	CsHDT1
AtHDT1	CsHDT4
AtHDT2	CsHDT4
AtHDT1	CsHDT5
AtHDT2	CsHDT5
AtHDT3	CsHDT6
AtHDT1	CsHDT7
AtHDT2	CsHDT7
AtHDT3	CsHDT8
AtHDT1	CsHDT9
AtHDT2	CsHDT9
AtHDT3	CsHDT11
AtHDT1	CsHDT14
AtHDT2	CsHDT14
AtHAG3	CsHAG1
AtHAG2	CsHAG4
AtHAG1	CsHAG5
AtHAG1	CsHAG6
AtHAG3	CsHAG7
AtHAG2	CsHAG8
AtHAG3	CsHAG9
AtHDA19	CsHDA37
AtHDA6	CsHDA5
AtHDA8	CsHDA6
AtHDA10	CsHDA7
AtHDA10	CsHDA10
AtHDA6	CsHDA16
AtHDA14	CsHDA17
AtHDA19	CsHDA18
AtHDA14	CsHDA19
AtHDA6	CsHDA23
AtHDA14	CsHDA24
AtHDA8	CsHDA28
AtHDA8	CsHDA31
AtHDA6	CsHDA34
AtSDG31	CsSDG3
AtSDG36	CsSDG6
AtSDG11	CsSDG9
AtSDG37	CsSDG11
AtSDG5	CsSDG14
AtSDG10	CsSDG14
AtSDG29	CsSDG15
AtSDG42	CsSDG17
AtSDG5	CsSDG19
AtSDG10	CsSDG19
AtSDG13	CsSDG21
AtSDG43	CsSDG23
AtSDG17	CsSDG24
AtSDG19	CsSDG24
AtSDG35	CsSDG25
AtSDG7	CsSDG35
AtSDG24	CsSDG35
AtSDG7	CsSDG36
AtSDG24	CsSDG36
AtSDG27	CsSDG40
AtSDG7	CsSDG41
AtSDG24	CsSDG41
AtSDG7	CsSDG48
AtSDG24	CsSDG48
AtSDG7	CsSDG49
AtSDG24	CsSDG49
AtSDG27	CsSDG52
AtSDG8	CsSDG55
AtSDG1	CsSDG57
AtSDG33	CsSDG60
AtSDG40	CsSDG61
AtSDG34	CsSDG62
AtSDG5	CsSDG63
AtSDG10	CsSDG63
AtSDG38	CsSDG65
AtSDG19	CsSDG70
AtSDG8	CsSDG73
AtSDG1	CsSDG75
AtSDG22	CsSDG79
AtSDG4	CsSDG80
AtSDG16	CsSDG82
AtSDG22	CsSDG84
AtSDG29	CsSDG88
AtSDG4	CsSDG89
AtSDG16	CsSDG91
AtSDG22	CsSDG93
AtSDG38	CsSDG95
AtSDG40	CsSDG97
AtSDG5	CsSDG100
AtSDG10	CsSDG100
AtSDG42	CsSDG102
AtSDG5	CsSDG103
AtSDG10	CsSDG103
AtSDG27	CsSDG104
AtSDG43	CsSDG105
AtSDG31	CsSDG111
AtSDG36	CsSDG113
AtSDG11	CsSDG114
AtSDG37	CsSDG115
AtSDG27	CsSDG118
AtSDG17	CsSDG120
AtSDG19	CsSDG120
AtSDG8	CsSDG122
AtSDG1	CsSDG124
AtSDG42	CsSDG127
AtSDG13	CsSDG128
AtSDG27	CsSDG129
AtSDG43	CsSDG130
AtSDG29	CsSDG138
AtSDG31	CsSDG141
AtSDG36	CsSDG144
AtSDG11	CsSDG145
AtSDG37	CsSDG147
AtSDG38	CsSDG151
AtSDG33	CsSDG153
AtSDG40	CsSDG154
AtSDG34	CsSDG155
AtSDG13	CsSDG157
AtHAM1	CsHAM1
AtHAM2	CsHAM1
AtHAM1	CsHAM3
AtHAM2	CsHAM3
AtHAM1	CsHAM4
AtHAM2	CsHAM4
AtHAM1	CsHAM5
AtHAM2	CsHAM5
AtHAM1	CsHAM6
AtHAM2	CsHAM6
AtHAM1	CsHAM7
AtHAM2	CsHAM7
AtSRT1	CsSRT1
AtSRT1	CsSRT4
AtSRT1	CsSRT6
AtJMJ27	CsJMJ4
AtJMJ20	CsJMJ5
AtJMJ26	CsJMJ8
AtJMJ29	CsJMJ8
AtJMJ12	CsJMJ12
AtJMJ15	CsJMJ14
AtJMJ18	CsJMJ14
AtJMJ19	CsJMJ15
AtJMJ19	CsJMJ18
AtJMJ12	CsJMJ19
AtJMJ15	CsJMJ20
AtJMJ18	CsJMJ20
AtJMJ19	CsJMJ21
AtJMJ27	CsJMJ29
AtJMJ22	CsJMJ30
AtJMJ11	CsJMJ31
AtJMJ12	CsJMJ33
AtJMJ21	CsJMJ35
AtJMJ26	CsJMJ36
AtJMJ29	CsJMJ36
AtJMJ28	CsJMJ39
AtJMJ14	CsJMJ40
AtJMJ18	CsJMJ40
AtJMJ28	CsJMJ42
AtJMJ14	CsJMJ43
AtJMJ18	CsJMJ43
AtJMJ13	CsJMJ44
AtJMJ20	CsJMJ45
AtJMJ28	CsJMJ47
AtJMJ14	CsJMJ48
AtJMJ15	CsJMJ48
AtJMJ18	CsJMJ48
AtJMJ11	CsJMJ49
AtJMJ22	CsJMJ50
AtJMJ27	CsJMJ54
AtJMJ26	CsJMJ57
AtJMJ29	CsJMJ57
AtJMJ14	CsJMJ58
AtJMJ15	CsJMJ58
AtJMJ21	CsJMJ62
AtJMJ26	CsJMJ63
AtJMJ29	CsJMJ63
AtJMJ26	CsJMJ67
AtJMJ29	CsJMJ67
AtJMJ14	CsJMJ68
AtJMJ15	CsJMJ68
AtJMJ13	CsJMJ69
AtJMJ20	CsJMJ70
AtJMJ11	CsJMJ74
AtJMJ22	CsJMJ75
AtJMJ13	CsJMJ77
AtHDMA2	CsHDMA1
AtHDMA2	CsHDMA3
AtPRMT14	CsPRMT1
AtPRMT11	CsPRMT3
AtPRMT12	CsPRMT3
AtPRMT14	CsPRMT4
AtPRMT15	CsPRMT8
AtPRMT11	CsPRMT9
AtPRMT12	CsPRMT9
AtPRMT15	CsPRMT11
AtPRMT11	CsPRMT12
AtPRMT12	CsPRMT12
AtPRMT14	CsPRMT13
AtPRMT15	CsPRMT16
AtPRMT11	CsPRMT17
AtPRMT12	CsPRMT17
AtPRMT14	CsPRMT19
AtPRMT15	CsPRMT22
AtPRMT14	CsPRMT25
AtPRMT11	CsPRMT27
AtPRMT12	CsPRMT27
AtHAC5	CsHAC1
AtHAC4	CsHAC3
AtHAC5	CsHAC3
AtHAC5	CsHAC4
AtHAC12	CsHAC5
AtHAC4	CsHAC6
AtHAC5	CsHAC6
AtHAC4	CsHAC7
AtHAC5	CsHAC7
AtHAC5	CsHAC8
AtHAC12	CsHAC8
AtHAC12	CsHAC9
AtHAC4	CsHAC10
AtHAC5	CsHAC10
AtHAF1	CsHAF1

## Sheet: Table S3-8
Supplemental Table 3. HM gene pairs between Arabidopsis and other Brassicaceae
Table S3-8 HM gene pairs between Arabidopsis and Capsella rubella.
Gene_1	Gene_2
AtHAG1	CrHAG1
AtHAG3	CrHAG2
AtHAG2	CrHAG3
AtHAM1	CrHAM1
AtHAM2	CrHAM1
AtHAC4	CrHAC2
AtHAC5	CrHAC2
AtHAC5	CrHAC1
AtHAC4	CrHAC4
AtHAC5	CrHAC4
AtHAC5	CrHAC3
AtHAF1	CrHAF1
AtHDA19	CrHDA6
AtHDA14	CrHDA8
AtHDA10	CrHDA15
AtHDA8	CrHDA1
AtHDA6	CrHDA3
AtHDA6	CrHDA14
AtSRT1	CrSRT2
AtJMJ11	CrJMJ17
AtJMJ27	CrJMJ20
AtJMJ22	CrJMJ18
AtJMJ28	CrJMJ22
AtJMJ14	CrJMJ5
AtJMJ15	CrJMJ5
AtJMJ18	CrJMJ5
AtJMJ26	CrJMJ4
AtJMJ29	CrJMJ4
AtJMJ12	CrJMJ16
AtJMJ21	CrJMJ8
AtJMJ26	CrJMJ6
AtJMJ29	CrJMJ6
AtJMJ19	CrJMJ13
AtJMJ14	CrJMJ12
AtJMJ15	CrJMJ12
AtJMJ18	CrJMJ12
AtJMJ20	CrJMJ24
AtJMJ13	CrJMJ23
AtHDMA2	CrHDMA3
AtHDMA3	CrHDMA1
AtHDT3	CrHDT5
AtHDT1	CrHDT6
AtHDT2	CrHDT6
AtHDT1	CrHDT7
AtHDT1	CrHDT2
AtSDG33	CrSDG41
AtSDG34	CrSDG43
AtSDG40	CrSDG42
AtSDG2	CrSDG46
AtSDG16	CrSDG44
AtSDG22	CrSDG47
AtSDG27	CrSDG5
AtSDG13	CrSDG4
AtSDG42	CrSDG1
AtSDG43	CrSDG6
AtSDG17	CrSDG7
AtSDG19	CrSDG7
AtSDG35	CrSDG8
AtSDG5	CrSDG2
AtSDG10	CrSDG2
AtSDG36	CrSDG20
AtSDG37	CrSDG21
AtSDG31	CrSDG18
AtSDG7	CrSDG36
AtSDG24	CrSDG36
AtSDG8	CrSDG16
AtSDG17	CrSDG14
AtSDG19	CrSDG14
AtSDG27	CrSDG29
AtSDG7	CrSDG33
AtSDG24	CrSDG33
AtSDG1	CrSDG26
AtSDG13	CrSDG48
AtSDG16	CrSDG51
AtSDG29	CrSDG51
AtPRMT15	CrPRMT6
AtPRMT11	CrPRMT7
AtPRMT12	CrPRMT7
AtPRMT11	CrPRMT4
AtPRMT12	CrPRMT4
AtPRMT14	CrPRMT2
AtPRMT15	CrPRMT5
AtPRMT14	CrPRMT8
