# Supplementary material for: Genome-wide identification of Brassicaceae histone modification genes and their responses to abiotic stresses in allotetraploid rapeseed
Source: BMC Plant Biol. 2023 May 11;23:248. doi: 10.1186/s12870-023-04256-1 (PMC10173674; doi:10.1186/s12870-023-04256-1)
Supplement: Supplementary file 10 — Supplementary Material 10 [file 12870_2023_4256_MOESM10_ESM.xlsx]

## Sheet: Table S4
Supplemental Table 4. Common DEGs among different stress treatments
	B	Salt	K	B and K	NH4+, salt, B and P	N	P	B and P	Cd	NH4+, salt and B	salt, B and P	NH4+	salt and B	B, Cd and K	salt, Cd and K	NH4+, salt, B and K	NH4+, salt, Cd and P	B and Cd	Cd and P	salt and K	NH4+, B and K	NH4+, salt and N	salt, B and Cd	salt, B and K	salt, K and P	NH4+, B, K and P	salt, B, Cd and N	salt, B, Cd and P	salt, B, N and K	NH4+, salt, B, Cd and P	NH4+, salt, Cd, K and P	salt, B, Cd, N and K	NH4+ and B	Cd and K	Cd and N	salt and Cd	N and K	K and P	NH4+, salt and Cd	NH4+, K and P	NH4+, salt and K	NH4+, salt and P	B, Cd and P	Cd, K and P	salt, Cd and P	NH4+, B, Cd and K	NH4+, B, Cd and N	NH4+, salt, B and Cd	NH4+, salt, Cd and K
Gene	BnaSDG82	BnaJMJ33	BnaJMJ19	BnaJMJ18	BnaJMJ29	BnaSDG23	BnaJMJ35	BnaPRMT19	BnaSDG75	BnaPRMT20	BnaSDG13	BnaPRMT15	BnaHDA12	BnaHDA29	BnaSDG55	BnaSDG56	BnaHDT5	BnaSDG61	BnaSDG77	BnaHDA6	BnaHDA15	BnaJMJ60	BnaSDG110	BnaSDG107	BnaHDA26	BnaPRMT21	BnaHDA27	BnaHDA9	BnaSDG100	BnaHDT10	BnaJMJ47	BnaPRMT10	BnaSDG93	BnaHDA25	BnaSDG38	BnaSDG8	BnaHAF1	BnaSRT2	BnaSDG36	BnaSDG88	BnaJMJ23	BnaHDT11	BnaHDA3	BnaJMJ31	BnaSDG30	BnaSDG29	BnaJMJ9	BnaHDA28	BnaSDG48
	BnaPRMT17	BnaPRMT23	BnaJMJ53	BnaJMJ32	BnaPRMT8	BnaSDG102	BnaSDG73	BnaSDG40	BnaHDT12	BnaPRMT22	BnaHAG2	BnaSDG99	BnaHAG6	BnaSDG103	BnaHDA14	BnaPRMT12	BnaSDG42	BnaSDG6	BnaJMJ24	BnaHAG3	BnaSDG9	BnaSDG53	BnaPRMT4	BnaSDG60	BnaHDA23	BnaPRMT11	BnaSDG4	BnaSDG94	BnaSDG58	BnaSDG37	BnaSDG1	BnaSDG46
	BnaSDG84	BnaSDG71	BnaJMJ54	BnaPRMT13	BnaPRMT18	BnaSDG27	BnaSDG24	BnaSDG17	BnaSDG45	BnaPRMT1	BnaSDG25	BnaHAM2	BnaSDG104	BnaHDA4	BnaSDG81	BnaPRMT5	BnaSDG64
	BnaJMJ38	BnaJMJ65	BnaHAF3	BnaJMJ14	BnaHDT4	BnaJMJ61	BnaJMJ10	BnaSDG66	BnaSDG101	BnaJMJ62	BnaSDG85
	BnaJMJ20	BnaJMJ2	BnaHDA24	BnaSDG7	BnaHDT6	BnaJMJ50	BnaHDA20	BnaSDG28
	BnaJMJ5	BnaJMJ27	BnaSDG91	BnaSDG2	BnaHDT8
	BnaJMJ3	BnaSDG21	BnaSDG96	BnaSRT1	BnaJMJ59
	BnaSDG14	BnaHDA17	BnaJMJ49
	BnaSDG15	BnaHDMA5
	BnaSDG19	BnaSDG62
	BnaSDG3	BnaSDG57
	BnaSDG97	BnaSDG49
	BnaJMJ48	BnaHAC1
	BnaHDA5	BnaHAG7
	BnaSDG26	BnaJMJ41
	BnaHAM1
	BnaHAM3
	BnaHAM4
	BnaSDG63
	BnaHDA19
	BnaSDG54
	BnaPRMT6
	BnaPRMT7
	BnaSDG59
	BnaHDA10
	BnaPRMT2
	BnaPRMT3
	BnaHDA22
	BnaSDG50
	BnaSDG51
	BnaHAG5
	BnaSDG106
	BnaSDG105
	BnaSDG47
[truncated: 14 more columns]
